# Supplementary material for: Effect of changes in the fractal structure of a littoral zone in the course of lake succession on the abundance, body size sequence and biomass of beetles
Source: PeerJ. 2018 Sep 26;6:e5662. doi: 10.7717/peerj.5662 (PMC6163033; doi:10.7717/peerj.5662)
Supplement: Appendix S4 [file peerj-06-5662-s004.xlsx]

## Sheet: Database
Sample	Sample General	Ecological element	body size (mm)	Lengh*N	body size class	weight (mg)	MIB (weight*N)	Species	Family	functional grup	Predators	Polyphages	Saprophages	N - abundance	date	season	seral stage	lake	Region	type	habitat	fractal dimension	place	nympeids	macrophytes	elodeids	bottom	depth	detritus	debris	stage	habitat - code	place - code	bottom - code	depth - code	detritus - code	debris - code	stage of succession
1	1	E	4	4	2	5.91	5.91	Coelostoma orbiculare	Hydrophilidae	Saprophages	0	0	1	1	2005.07.14	lato	9	Długie	Bory Tucholskie	Distrophic	sparse	3	ecotone	none	present	none	sand	10	none	none	oligohumus	2	1	1	1	1	1	1
1	1	T	2.8	2.8	1	8.5	8.5	Anacaena lutescens	Hydrophilidae	Saprophages	0	0	1	1	2005.07.14	lato	9	Długie	Bory Tucholskie	Distrophic	sparse	3	ecotone	none	present	none	sand	10	none	none	oligohumus	2	1	1	1	1	1	1
1	1	E	5	10	3	40.35	80.7	Helochares griseus	Hydrophilidae	Saprophages	0	0	1	2	2005.07.14	lato	9	Długie	Bory Tucholskie	Distrophic	sparse	3	ecotone	none	present	none	sand	10	none	none	oligohumus	2	1	1	1	1	1	1
1	1	T	3.7	3.7	2	8.5	8.5	Enochrus affinis	Hydrophilidae	Saprophages	0	0	1	1	2005.07.14	lato	9	Długie	Bory Tucholskie	Distrophic	sparse	3	ecotone	none	present	none	sand	10	none	none	oligohumus	2	1	1	1	1	1	1
2	2	E	3.6	3.6	2	8.5	8.5	Noterus crassicornis	Noteridae	Predators	1	0	0	1	2005.07.14	lato	9	Długie	Bory Tucholskie	Distrophic	sparse	3	ecotone	none	present	none	sand	20	none	none	oligohumus	2	1	1	2	1	1	1
2	2	A	2.8	2.8	1	8.5	8.5	Laccobius minutus	Dytiscidae	Predators	1	0	0	1	2005.07.14	lato	9	Długie	Bory Tucholskie	Distrophic	sparse	3	ecotone	none	present	none	sand	20	none	none	oligohumus	2	1	1	2	1	1	1
3	4	E	14.25	14.25	4	239.05	239.05	Graphoderus cinereus	Dytiscidae	Predators	1	0	0	1	2005.07.14	lato	4	Sosnówek	Bory Tucholskie	Distrophic	sparse	3	ecotone	none	present	none	sand	20	none	none	oligohumus	2	1	1	2	1	1	1
3	4	P	11	22	4	239.05	478.1	Ilybius fenestratus	Dytiscidae	Predators	1	0	0	2	2005.07.14	lato	4	Sosnówek	Bory Tucholskie	Distrophic	sparse	3	ecotone	none	present	none	sand	20	none	none	oligohumus	2	1	1	2	1	1	1
3	4	T	2.7	2.7	1	8.5	8.5	Hydroporus obscurus	Dytiscidae	Predators	1	0	0	1	2005.07.14	lato	4	Sosnówek	Bory Tucholskie	Distrophic	sparse	3	ecotone	none	present	none	sand	20	none	none	oligohumus	2	1	1	2	1	1	1
4	5	P	11	22	4	239.05	478.1	Ilybius fenestratus	Dytiscidae	Predators	1	0	0	2	2005.07.14	lato	4	Sosnówek	Bory Tucholskie	Distrophic	sphagnum mat	5	pressed Sphagnum mat	none	present	none	Sphagnum	10	none	none	oligohumus	4	3	3	1	1	1	1
4	5	T	2.7	5.4	1	5.91	11.82	Hydroporus obscurus	Dytiscidae	Predators	1	0	0	2	2005.07.14	lato	4	Sosnówek	Bory Tucholskie	Distrophic	sphagnum mat	5	pressed Sphagnum mat	none	present	none	Sphagnum	10	none	none	oligohumus	4	3	3	1	1	1	1
4	5	T	3.7	3.7	2	8.5	8.5	Enochrus affinis	Hydrophilidae	Saprophages	0	0	1	1	2005.07.14	lato	4	Sosnówek	Bory Tucholskie	Distrophic	sphagnum mat	5	pressed Sphagnum mat	none	present	none	Sphagnum	10	none	none	oligohumus	4	3	3	1	1	1	1
5	6	T	3.1	3.1	2	8.5	8.5	Hydroporus tristis	Dytiscidae	Predators	1	0	0	1	2005.07.14	lato	4	Sosnówek	Bory Tucholskie	Distrophic	sparse	3	ecotone	none	present	none	sand	40	none	none	oligohumus	2	1	1	3	1	1	1
5	6	P	11	11	4	239.05	239.05	Ilybius fenestratus	Dytiscidae	Predators	1	0	0	1	2005.07.14	lato	4	Sosnówek	Bory Tucholskie	Distrophic	sparse	3	ecotone	none	present	none	sand	40	none	none	oligohumus	2	1	1	3	1	1	1
6	7	A	2.1	2.1	1	5.91	5.91	Hydroglyphus pusillus	Dytiscidae	Predators	1	0	0	1	2005.07.14	lato	1	Moczadło	Bory Tucholskie	Distrophic	sparse	3	ecotone	none	present	none	sand	10	none	none	oligohumus	2	1	1	1	1	1	1
7	8	E	4	4	2	5.91	5.91	Coelostoma orbiculare	Hydrophilidae	Saprophages	0	0	1	1	2005.07.14	lato	1	Moczadło	Bory Tucholskie	Distrophic	sparse	3	ecotone	none	present	none	sand	10	none	none	oligohumus	2	1	1	1	1	1	1
7	8	P	3.75	3.75	2	8.5	8.5	Haliplus flavicollis	Haliplidae	Polyphages	0	1	0	1	2005.07.14	lato	1	Moczadło	Bory Tucholskie	Distrophic	sparse	3	ecotone	none	present	none	sand	10	none	none	oligohumus	2	1	1	1	1	1	1
7	8	E	4.6	4.6	2	8.5	8.5	Hyphydrus ovatus	Dytiscidae	Predators	1	0	0	1	2005.07.14	lato	1	Moczadło	Bory Tucholskie	Distrophic	sparse	3	ecotone	none	present	none	sand	10	none	none	oligohumus	2	1	1	1	1	1	1
8	10	T	3.7	3.7	2	8.5	8.5	Enochrus affinis	Hydrophilidae	Saprophages	0	0	1	1	2005.07.14	lato	1	Moczadło	Bory Tucholskie	Distrophic	sparse	3	ecotone	none	present	none	sand	10	none	none	oligohumus	2	1	1	1	1	1	1
8	10	E	7.5	7.5	3	40.35	40.35	Hydrobius fuscipes	Hydrophilidae	Saprophages	0	0	1	1	2005.07.14	lato	1	Moczadło	Bory Tucholskie	Distrophic	sparse	3	ecotone	none	present	none	sand	10	none	none	oligohumus	2	1	1	1	1	1	1
8	10	E	4.6	9.2	2	8.5	17	Hyphydrus ovatus	Dytiscidae	Predators	1	0	0	2	2005.07.14	lato	1	Moczadło	Bory Tucholskie	Distrophic	sparse	3	ecotone	none	present	none	sand	10	none	none	oligohumus	2	1	1	1	1	1	1
8	10	E	3.6	7.2	2	8.5	17	Noterus crassicornis	Noteridae	Predators	1	0	0	2	2005.07.14	lato	1	Moczadło	Bory Tucholskie	Distrophic	sparse	3	ecotone	none	present	none	sand	10	none	none	oligohumus	2	1	1	1	1	1	1
9	11	T	2.8	2.8	1	8.5	8.5	Enochrus coarctatus	Hydrophilidae	Saprophages	0	0	1	1	2005.07.14	lato	1	Moczadło	Bory Tucholskie	Distrophic	sparse	3	ecotone	none	present	none	sand	10	none	none	oligohumus	2	1	1	1	1	1	1
9	11	A	2.8	36.4	1	8.5	110.5	Laccobius minutus	Dytiscidae	Predators	1	0	0	13	2005.07.14	lato	1	Moczadło	Bory Tucholskie	Distrophic	sparse	3	ecotone	none	present	none	sand	10	none	none	oligohumus	2	1	1	1	1	1	1
10	12	A	2.8	2.8	1	8.5	8.5	Laccobius minutus	Dytiscidae	Predators	1	0	0	1	2005.07.14	lato	1	Moczadło	Bory Tucholskie	Distrophic	sparse	3	ecotone	none	present	none	sand	40	none	none	oligohumus	2	1	1	3	1	1	1
11	17	E	4	4	2	5.91	5.91	Coelostoma orbiculare	Hydrophilidae	Saprophages	0	0	1	1	2005.07.14	lato	10	Nierybno	Bory Tucholskie	Distrophic	sphagnum mat	5	pressed Sphagnum mat	none	present	none	Sphagnum	20	none	none	oligohumus	4	3	3	2	1	1	1
11	17	P	11	33	4	239.05	717.15	Ilybius fenestratus	Dytiscidae	Predators	1	0	0	3	2005.07.14	lato	10	Nierybno	Bory Tucholskie	Distrophic	sphagnum mat	5	pressed Sphagnum mat	none	present	none	Sphagnum	20	none	none	oligohumus	4	3	3	2	1	1	1
11	17	E	3.6	93.6	2	8.5	221	Noterus crassicornis	Noteridae	Predators	1	0	0	26	2005.07.14	lato	10	Nierybno	Bory Tucholskie	Distrophic	sphagnum mat	5	pressed Sphagnum mat	none	present	none	Sphagnum	20	none	none	oligohumus	4	3	3	2	1	1	1
11	17	T	2.8	56	1	5.91	118.2	Anacaena lutescens	Hydrophilidae	Saprophages	0	0	1	20	2005.07.14	lato	10	Nierybno	Bory Tucholskie	Distrophic	sphagnum mat	5	pressed Sphagnum mat	none	present	none	Sphagnum	20	none	none	oligohumus	4	3	3	2	1	1	1
11	17	E	7.5	22.5	3	40.35	121.05	Hydrobius fuscipes	Hydrophilidae	Saprophages	0	0	1	3	2005.07.14	lato	10	Nierybno	Bory Tucholskie	Distrophic	sphagnum mat	5	pressed Sphagnum mat	none	present	none	Sphagnum	20	none	none	oligohumus	4	3	3	2	1	1	1
11	17	T	6.7	6.7	3	40.35	40.35	Agabus affinis	Dytiscidae	Predators	1	0	0	1	2005.07.14	lato	10	Nierybno	Bory Tucholskie	Distrophic	sphagnum mat	5	pressed Sphagnum mat	none	present	none	Sphagnum	20	none	none	oligohumus	4	3	3	2	1	1	1
11	17	P	3.75	3.75	2	8.5	8.5	Haliplus flavicollis	Haliplidae	Polyphages	0	1	0	1	2005.07.14	lato	10	Nierybno	Bory Tucholskie	Distrophic	sphagnum mat	5	pressed Sphagnum mat	none	present	none	Sphagnum	20	none	none	oligohumus	4	3	3	2	1	1	1
11	17	T	2.7	2.7	1	5.91	5.91	Hydroporus obscurus	Dytiscidae	Predators	1	0	0	1	2005.07.14	lato	10	Nierybno	Bory Tucholskie	Distrophic	sphagnum mat	5	pressed Sphagnum mat	none	present	none	Sphagnum	20	none	none	oligohumus	4	3	3	2	1	1	1
11	17	T	3.1	3.1	2	8.5	8.5	Hydroporus tristis	Dytiscidae	Predators	1	0	0	1	2005.07.14	lato	10	Nierybno	Bory Tucholskie	Distrophic	sphagnum mat	5	pressed Sphagnum mat	none	present	none	Sphagnum	20	none	none	oligohumus	4	3	3	2	1	1	1
12	18	E	3.6	3.6	2	8.5	8.5	Noterus crassicornis	Noteridae	Predators	1	0	0	1	2005.07.14	lato	10	Nierybno	Bory Tucholskie	Distrophic	sphagnum mat	5	pressed Sphagnum mat	none	present	none	Sphagnum	20	none	none	oligohumus	4	3	3	2	1	1	1
13	19	E	3.6	3.6	2	8.5	8.5	Noterus crassicornis	Noteridae	Predators	1	0	0	1	2005.07.14	lato	10	Nierybno	Bory Tucholskie	Distrophic	sparse	3	ecotone	none	present	none	sand	20	none	none	oligohumus	2	1	1	2	1	1	1
14	21	T	3.9	3.9	2	8.5	8.5	Enochrus coarctatus	Hydrophilidae	Saprophages	0	0	1	1	2005.07.14	lato	10	Nierybno	Bory Tucholskie	Distrophic	sparse	3	ecotone	none	present	none	sand	30	none	none	oligohumus	2	1	1	3	1	1	1
15	22	E	6	6	3	40.35	40.35	Enochrus ochropterus	Hydrophilidae	Saprophages	0	0	1	1	2005.07.14	lato	10	Nierybno	Bory Tucholskie	Distrophic	sparse	3	ecotone	none	present	none	sand	30	none	none	oligohumus	2	1	1	3	1	1	1
15	22	E	3.6	3.6	2	8.5	8.5	Noterus crassicornis	Noteridae	Predators	1	0	0	1	2005.07.14	lato	10	Nierybno	Bory Tucholskie	Distrophic	sparse	3	ecotone	none	present	none	sand	30	none	none	oligohumus	2	1	1	3	1	1	1
16	25	E	3.6	3.6	2	8.5	8.5	Noterus crassicornis	Noteridae	Predators	1	0	0	1	2005.07.14	lato	10	Nierybno	Bory Tucholskie	Distrophic	sparse	3	ecotone	none	present	none	sand	30	abundant and fine	none	oligohumus	2	1	1	3	3	1	1
17	26	E	3.6	21.6	2	8.5	51	Noterus crassicornis	Noteridae	Predators	1	0	0	6	2005.07.14	lato	10	Nierybno	Bory Tucholskie	Distrophic	sparse	3	ecotone	none	present	none	sand	30	none	none	oligohumus	2	1	1	3	1	1	1
17	26	P	3.4	3.4	2	8.5	8.5	Hygrotus versicolor	Dytiscidae	Predators	1	0	0	1	2005.07.14	lato	10	Nierybno	Bory Tucholskie	Distrophic	sparse	3	ecotone	none	present	none	sand	30	none	none	oligohumus	2	1	1	3	1	1	1
17	26	P	2.75	2.75	1	8.5	8.5	Haliplus fluviatilis	Haliplidae	Polyphages	0	1	0	1	2005.07.14	lato	10	Nierybno	Bory Tucholskie	Distrophic	sparse	3	ecotone	none	present	none	sand	30	none	none	oligohumus	2	1	1	3	1	1	1
17	26	T	2.7	2.7	1	8.5	8.5	Hydroporus obscurus	Dytiscidae	Predators	1	0	0	1	2005.07.14	lato	10	Nierybno	Bory Tucholskie	Distrophic	sparse	3	ecotone	none	present	none	sand	30	none	none	oligohumus	2	1	1	3	1	1	1
17	26	T	3	3	2	8.5	8.5	Hydroporus angustatus	Dytiscidae	Predators	1	0	0	1	2005.07.14	lato	10	Nierybno	Bory Tucholskie	Distrophic	sparse	3	ecotone	none	present	none	sand	30	none	none	oligohumus	2	1	1	3	1	1	1
18	37	E	17	17	4	239.05	239.05	Colymbetes fuscus	Dytiscidae	Predators	1	0	0	1	2005.07.16	lato	11	Babionek Mały	Bory Tucholskie	Distrophic	dense macrophyte	4	ecotone	none	present	none	sand and silt	10	none	none	polihumus	3	1	2	1	1	1	2
18	37	T	3.9	3.9	2	8.5	8.5	Hydroporus erythrocephalus	Dytiscidae	Predators	1	0	0	1	2005.07.16	lato	11	Babionek Mały	Bory Tucholskie	Distrophic	dense macrophyte	4	ecotone	none	present	none	sand and silt	10	none	none	polihumus	3	1	2	1	1	1	2
18	37	T	3	6	2	8.5	17	Hydroporus angustatus	Dytiscidae	Predators	1	0	0	2	2005.07.16	lato	11	Babionek Mały	Bory Tucholskie	Distrophic	dense macrophyte	4	ecotone	none	present	none	sand and silt	10	none	none	polihumus	3	1	2	1	1	1	2
18	37	E	3.6	10.8	2	8.5	25.5	Noterus crassicornis	Noteridae	Predators	1	0	0	3	2005.07.16	lato	30	Babionek Duży	Bory Tucholskie	Distrophic	dense macrophyte	4	ecotone	none	present	none	sand and silt	10	none	none	polihumus	3	1	2	1	1	1	2
18	37	E	2.3	57.5	1	5.91	147.75	Graptodytes pictus	Dytiscidae	Predators	1	0	0	25	2005.07.16	lato	30	Babionek Duży	Bory Tucholskie	Distrophic	dense macrophyte	4	ecotone	none	present	none	sand and silt	10	none	none	polihumus	3	1	2	1	1	1	2
18	37	T	2.7	2.7	1	8.5	8.5	Hydroporus obscurus	Dytiscidae	Predators	1	0	0	1	2005.07.16	lato	30	Babionek Duży	Bory Tucholskie	Distrophic	dense macrophyte	4	ecotone	none	present	none	sand and silt	10	none	none	polihumus	3	1	2	1	1	1	2
19	38	P	10.8	10.8	4	239.05	239.05	Ilybius fuliginosus	Dytiscidae	Predators	1	0	0	1	2005.07.16	lato	30	Babionek Duży	Bory Tucholskie	Distrophic	sphagnum mat	5	pressed Sphagnum mat	none	present	none	Sphagnum	10	none	none	polihumus	4	3	3	1	1	1	2
19	38	E	7.5	7.5	3	40.35	40.35	Hydrobius fuscipes	Hydrophilidae	Saprophages	0	0	1	1	2005.07.16	lato	30	Babionek Duży	Bory Tucholskie	Distrophic	sphagnum mat	5	pressed Sphagnum mat	none	present	none	Sphagnum	10	none	none	polihumus	4	3	3	1	1	1	2
19	38	E	3.6	3.6	2	8.5	8.5	Noterus crassicornis	Noteridae	Predators	1	0	0	1	2005.07.16	lato	30	Babionek Duży	Bory Tucholskie	Distrophic	sphagnum mat	5	pressed Sphagnum mat	none	present	none	Sphagnum	10	none	none	polihumus	4	3	3	1	1	1	2
19	38	T	2.8	8.4	1	5.91	17.73	Anacaena lutescens	Hydrophilidae	Saprophages	0	0	1	3	2005.07.16	lato	30	Babionek Duży	Bory Tucholskie	Distrophic	sphagnum mat	5	pressed Sphagnum mat	none	present	none	Sphagnum	10	none	none	polihumus	4	3	3	1	1	1	2
19	38	T	1.85	1.85	1	5.91	5.91	Hydroporus scalesianus	Dytiscidae	Predators	1	0	0	1	2005.07.16	lato	30	Babionek Duży	Bory Tucholskie	Distrophic	sphagnum mat	5	pressed Sphagnum mat	none	present	none	Sphagnum	10	none	none	polihumus	4	3	3	1	1	1	2
19	38	T	3.9	7.8	2	8.5	17	Enochrus coarctatus	Hydrophilidae	Saprophages	0	0	1	2	2005.07.16	lato	30	Babionek Duży	Bory Tucholskie	Distrophic	sphagnum mat	5	pressed Sphagnum mat	none	present	none	Sphagnum	10	none	none	polihumus	4	3	3	1	1	1	2
19	38	T	3.1	6.2	2	8.5	17	Hydroporus incognitus	Dytiscidae	Predators	1	0	0	2	2005.07.16	lato	30	Babionek Duży	Bory Tucholskie	Distrophic	sphagnum mat	5	pressed Sphagnum mat	none	present	none	Sphagnum	10	none	none	polihumus	4	3	3	1	1	1	2
20	39	T	3.9	3.9	2	8.5	8.5	Hydroporus erythrocephalus	Dytiscidae	Predators	1	0	0	1	2005.07.16	lato	30	Babionek Duży	Bory Tucholskie	Distrophic	sphagnum mat	5	pressed Sphagnum mat	none	present	none	Sphagnum	10	none	none	polihumus	4	3	3	1	1	1	2
20	39	T	3	3	2	8.5	8.5	Hydroporus angustatus	Dytiscidae	Predators	1	0	0	1	2005.07.16	lato	30	Babionek Duży	Bory Tucholskie	Distrophic	sphagnum mat	5	pressed Sphagnum mat	none	present	none	Sphagnum	10	none	none	polihumus	4	3	3	1	1	1	2
20	39	T	2.4	2.4	1	5.91	5.91	Hygrotus decoratus	Dytiscidae	Predators	1	0	0	1	2005.07.16	lato	30	Babionek Duży	Bory Tucholskie	Distrophic	sphagnum mat	5	pressed Sphagnum mat	none	present	none	Sphagnum	10	none	none	polihumus	4	3	3	1	1	1	2
20	39	E	2.3	2.3	1	5.91	5.91	Graptodytes pictus	Dytiscidae	Predators	1	0	0	1	2005.07.16	lato	30	Babionek Duży	Bory Tucholskie	Distrophic	sphagnum mat	5	pressed Sphagnum mat	none	present	none	Sphagnum	10	none	none	polihumus	4	3	3	1	1	1	2
20	39	T	2.8	2.8	1	5.91	5.91	Anacaena lutescens	Hydrophilidae	Saprophages	0	0	1	1	2005.07.16	lato	30	Babionek Duży	Bory Tucholskie	Distrophic	sphagnum mat	5	pressed Sphagnum mat	none	present	none	Sphagnum	10	none	none	polihumus	4	3	3	1	1	1	2
21	41	T	2.4	2.4	1	5.91	5.91	Hydroporus neglectus	Dytiscidae	Predators	1	0	0	1	2005.07.16	lato	11	Babionek Mały	Bory Tucholskie	Distrophic	sphagnum mat	5	pressed Sphagnum mat	none	present	none	Sphagnum	10	none	none	polihumus	4	3	3	1	1	1	2
21	41	T	2.7	21.6	1	5.91	47.28	Hydroporus obscurus	Dytiscidae	Predators	1	0	0	8	2005.07.16	lato	11	Babionek Mały	Bory Tucholskie	Distrophic	sphagnum mat	5	pressed Sphagnum mat	none	present	none	Sphagnum	10	none	none	polihumus	4	3	3	1	1	1	2
21	41	T	3.1	27.9	2	8.5	76.5	Hydroporus tristis	Dytiscidae	Predators	1	0	0	9	2005.07.16	lato	11	Babionek Mały	Bory Tucholskie	Distrophic	sphagnum mat	5	pressed Sphagnum mat	none	present	none	Sphagnum	10	none	none	polihumus	4	3	3	1	1	1	2
21	41	E	7.4	7.4	3	40.35	40.35	Agabus congener	Dytiscidae	Predators	1	0	0	1	2005.07.16	lato	11	Babionek Mały	Bory Tucholskie	Distrophic	dense macrophyte	4	ecotone	none	present	none	Sphagnum	10	none	none	polihumus	3	1	3	1	1	1	2
22	44	T	3.9	7.8	2	8.5	17	Enochrus coarctatus	Hydrophilidae	Saprophages	0	0	1	2	2005.07.17	lato	7	Żabionek	Bory Tucholskie	Distrophic	dense macrophyte	4	ecotone	none	present	none	sand and silt	20	abundant and coarse	none	polihumus	3	1	2	2	4	1	2
23	45	E	4.6	4.6	2	8.5	8.5	Hyphydrus ovatus	Dytiscidae	Predators	1	0	0	1	2005.07.17	lato	7	Żabionek	Bory Tucholskie	Distrophic	dense macrophyte	4	ecotone	none	present	none	sand and silt	20	abundant and coarse	none	polihumus	3	1	2	2	4	1	2
24	46	E	4.6	4.6	2	8.5	8.5	Hyphydrus ovatus	Dytiscidae	Predators	1	0	0	1	2005.07.17	lato	7	Żabionek	Bory Tucholskie	Distrophic	dense macrophyte	4	ecotone	none	present	none	sand and silt	20	abundant and coarse	none	polihumus	3	1	2	2	4	1	2
25	47	E	4.6	9.2	2	8.5	17	Hyphydrus ovatus	Dytiscidae	Predators	1	0	0	2	2005.07.17	lato	7	Żabionek	Bory Tucholskie	Distrophic	dense macrophyte	4	ecotone	none	present	none	sand and silt	20	abundant and coarse	none	polihumus	3	1	2	2	4	1	2
26	48	T	13.8	13.8	4	239.05	239.05	Ilybius ater	Dytiscidae	Predators	1	0	0	1	2005.07.17	lato	7	Żabionek	Bory Tucholskie	Distrophic	dense macrophyte	4	ecotone	none	present	none	sand and silt	20	abundant and coarse	none	polihumus	3	1	2	2	4	1	2
26	48	P	11	11	4	239.05	239.05	Ilybius fenestratus	Dytiscidae	Predators	1	0	0	1	2005.07.17	lato	7	Żabionek	Bory Tucholskie	Distrophic	dense macrophyte	4	ecotone	none	present	none	sand and silt	20	abundant and coarse	none	polihumus	3	1	2	2	4	1	2
26	48	E	4.6	4.6	2	8.5	8.5	Hyphydrus ovatus	Dytiscidae	Predators	1	0	0	1	2005.07.17	lato	7	Żabionek	Bory Tucholskie	Distrophic	dense macrophyte	4	ecotone	none	present	none	sand and silt	20	abundant and coarse	none	polihumus	3	1	2	2	4	1	2
26	48	P	5.1	5.1	3	40.35	40.35	Gyrinus aeratus	Gyrinidae	Predators	1	0	0	1	2005.07.17	lato	7	Żabionek	Bory Tucholskie	Distrophic	dense macrophyte	4	ecotone	none	present	none	sand and silt	20	abundant and coarse	none	polihumus	3	1	2	2	4	1	2
27	49	P	5.1	20.4	3	40.35	161.4	Gyrinus aeratus	Gyrinidae	Predators	1	0	0	4	2005.07.17	lato	7	Żabionek	Bory Tucholskie	Distrophic	dense macrophyte	4	ecotone	none	present	none	sand and silt	20	abundant and coarse	none	polihumus	3	1	2	2	4	1	2
28	55	E	2.3	41.4	1	5.91	106.38	Graptodytes pictus	Dytiscidae	Predators	1	0	0	18	2005.07.17	lato	2	Czarne	Bory Tucholskie	Distrophic	sparse	3	ecotone	none	present	none	sand	10	none	none	oligohumus	2	1	1	1	1	1	1
28	55	P	11	33	4	239.05	717.15	Ilybius fenestratus	Dytiscidae	Predators	1	0	0	3	2005.07.17	lato	2	Czarne	Bory Tucholskie	Distrophic	sparse	3	ecotone	none	present	none	sand	10	none	none	oligohumus	2	1	1	1	1	1	1
28	55	E	7.5	7.5	3	40.35	40.35	Hydrobius fuscipes	Hydrophilidae	Saprophages	0	0	1	1	2005.07.17	lato	2	Czarne	Bory Tucholskie	Distrophic	sparse	3	ecotone	none	present	none	sand	10	none	none	oligohumus	2	1	1	1	1	1	1
28	55	E	3.6	3.6	2	8.5	8.5	Noterus crassicornis	Noteridae	Predators	1	0	0	1	2005.07.17	lato	2	Czarne	Bory Tucholskie	Distrophic	sparse	3	ecotone	none	present	none	sand	10	none	none	oligohumus	2	1	1	1	1	1	1
28	55	T	3.9	3.9	2	8.5	8.5	Hydroporus erythrocephalus	Dytiscidae	Predators	1	0	0	1	2005.07.17	lato	2	Czarne	Bory Tucholskie	Distrophic	sparse	3	ecotone	none	present	none	sand	10	none	none	oligohumus	2	1	1	1	1	1	1
28	55	T	3	3	2	8.5	8.5	Hydroporus angustatus	Dytiscidae	Predators	1	0	0	1	2005.07.17	lato	2	Czarne	Bory Tucholskie	Distrophic	sparse	3	ecotone	none	present	none	sand	20	none	none	oligohumus	2	1	1	2	1	1	1
29	56	P	11	11	4	239.05	239.05	Ilybius fenestratus	Dytiscidae	Predators	1	0	0	1	2005.07.17	lato	2	Czarne	Bory Tucholskie	Distrophic	dense macrophyte	4	ecotone	none	present	none	sand	20	none	none	oligohumus	3	1	1	2	1	1	1
29	56	E	3.6	25.2	2	8.5	59.5	Noterus crassicornis	Noteridae	Predators	1	0	0	7	2005.07.17	lato	2	Czarne	Bory Tucholskie	Distrophic	dense macrophyte	4	ecotone	none	present	none	sand	20	none	none	oligohumus	3	1	1	2	1	1	1
29	56	E	2.3	121.9	1	5.91	313.23	Graptodytes pictus	Dytiscidae	Predators	1	0	0	53	2005.07.17	lato	2	Czarne	Bory Tucholskie	Distrophic	dense macrophyte	4	ecotone	none	present	none	sand	20	none	none	oligohumus	3	1	1	2	1	1	1
29	56	T	2.7	2.7	1	8.5	8.5	Hydroporus obscurus	Dytiscidae	Predators	1	0	0	1	2005.07.17	lato	2	Czarne	Bory Tucholskie	Distrophic	dense macrophyte	4	ecotone	none	present	none	sand	20	none	none	oligohumus	3	1	1	2	1	1	1
30	58	E	3.6	7.2	2	8.5	17	Noterus crassicornis	Noteridae	Predators	1	0	0	2	2005.07.17	lato	2	Czarne	Bory Tucholskie	Distrophic	sparse	3	ecotone	none	present	none	sand	10	none	present	oligohumus	2	1	1	1	1	2	1
30	58	T	2.7	10.8	1	8.5	34	Hydroporus obscurus	Dytiscidae	Predators	1	0	0	4	2005.07.17	lato	2	Czarne	Bory Tucholskie	Distrophic	sparse	3	ecotone	none	present	none	sand	10	none	present	oligohumus	2	1	1	1	1	2	1
30	58	P	11	11	4	239.05	239.05	Ilybius fenestratus	Dytiscidae	Predators	1	0	0	1	2005.07.17	lato	2	Czarne	Bory Tucholskie	Distrophic	sparse	3	ecotone	none	present	none	sand	10	none	present	oligohumus	2	1	1	1	1	2	1
31	59	P	11	11	4	239.05	239.05	Ilybius fenestratus	Dytiscidae	Predators	1	0	0	1	2005.07.17	lato	2	Czarne	Bory Tucholskie	Distrophic	sparse	3	ecotone	none	present	none	sand	20	none	none	oligohumus	2	1	1	2	1	1	1
31	59	E	3.6	10.8	2	8.5	25.5	Noterus crassicornis	Noteridae	Predators	1	0	0	3	2005.07.17	lato	2	Czarne	Bory Tucholskie	Distrophic	sparse	3	ecotone	none	present	none	sand	20	none	none	oligohumus	2	1	1	2	1	1	1
31	59	E	2.3	6.9	1	5.91	17.73	Graptodytes pictus	Dytiscidae	Predators	1	0	0	3	2005.07.17	lato	2	Czarne	Bory Tucholskie	Distrophic	sparse	3	ecotone	none	present	none	sand	20	none	none	oligohumus	2	1	1	2	1	1	1
32	70	T	2.8	33.6	1	8.5	102	Anacaena lutescens	Hydrophilidae	Saprophages	0	0	1	12	2005.07.17	lato	1	Moczadło	Bory Tucholskie	Distrophic	sparse	3	ecotone	none	present	none	sand	10	none	none	oligohumus	2	1	1	1	1	1	1
32	70	E	5	45	3	40.35	363.15	Helochares griseus	Hydrophilidae	Saprophages	0	0	1	9	2005.08.18	lato	1	Moczadło	Bory Tucholskie	Distrophic	sparse	3	ecotone	none	present	none	sand	10	none	none	oligohumus	2	1	1	1	1	1	1
32	70	E	7.5	7.5	3	40.35	40.35	Hydrobius fuscipes	Hydrophilidae	Saprophages	0	0	1	1	2005.08.18	lato	1	Moczadło	Bory Tucholskie	Distrophic	sparse	3	ecotone	none	present	none	sand	10	none	none	oligohumus	2	1	1	1	1	1	1
32	70	T	3.1	6.2	2	8.5	17	Hydroporus incognitus	Dytiscidae	Predators	1	0	0	2	2005.08.18	lato	1	Moczadło	Bory Tucholskie	Distrophic	sparse	3	ecotone	none	present	none	sand	10	none	none	oligohumus	2	1	1	1	1	1	1
32	70	E	4.6	4.6	2	8.5	8.5	Hyphydrus ovatus	Dytiscidae	Predators	1	0	0	1	2005.08.18	lato	1	Moczadło	Bory Tucholskie	Distrophic	sparse	3	ecotone	none	present	none	sand	10	none	none	oligohumus	2	1	1	1	1	1	1
32	70	E	3.6	10.8	2	8.5	25.5	Noterus crassicornis	Noteridae	Predators	1	0	0	3	2005.08.18	lato	1	Moczadło	Bory Tucholskie	Distrophic	sparse	3	ecotone	none	present	none	sand	10	none	none	oligohumus	2	1	1	1	1	1	1
33	71	T	2.8	2.8	1	8.5	8.5	Anacaena lutescens	Hydrophilidae	Saprophages	0	0	1	1	2005.08.18	lato	1	Moczadło	Bory Tucholskie	Distrophic	sparse	3	ecotone	none	present	none	sand	10	none	none	oligohumus	2	1	1	1	1	1	1
33	71	E	5	5	3	40.35	40.35	Helochares griseus	Hydrophilidae	Saprophages	0	0	1	1	2005.08.18	lato	1	Moczadło	Bory Tucholskie	Distrophic	sparse	3	ecotone	none	present	none	sand	10	none	none	oligohumus	2	1	1	1	1	1	1
33	71	E	4.6	27.6	2	8.5	51	Hyphydrus ovatus	Dytiscidae	Predators	1	0	0	6	2005.08.18	lato	1	Moczadło	Bory Tucholskie	Distrophic	sparse	3	ecotone	none	present	none	sand	10	none	none	oligohumus	2	1	1	1	1	1	1
33	71	A	2.8	2.8	1	8.5	8.5	Laccobius minutus	Dytiscidae	Predators	1	0	0	1	2005.08.18	lato	1	Moczadło	Bory Tucholskie	Distrophic	sparse	3	ecotone	none	present	none	sand	10	none	none	oligohumus	2	1	1	1	1	1	1
33	71	E	3.6	3.6	2	8.5	8.5	Noterus crassicornis	Noteridae	Predators	1	0	0	1	2005.08.18	lato	1	Moczadło	Bory Tucholskie	Distrophic	sparse	3	ecotone	none	present	none	sand	10	none	none	oligohumus	2	1	1	1	1	1	1
34	72	E	5	10	3	40.35	80.7	Helochares griseus	Hydrophilidae	Saprophages	0	0	1	2	2005.08.18	lato	1	Moczadło	Bory Tucholskie	Distrophic	sparse	3	ecotone	none	present	none	sand	10	none	none	oligohumus	2	1	1	1	1	1	1
34	72	A	2.8	2.8	1	8.5	8.5	Laccobius minutus	Dytiscidae	Predators	1	0	0	1	2005.08.18	lato	1	Moczadło	Bory Tucholskie	Distrophic	sparse	3	ecotone	none	present	none	sand	10	none	none	oligohumus	2	1	1	1	1	1	1
35	73	T	2.8	11.2	1	8.5	34	Anacaena lutescens	Hydrophilidae	Saprophages	0	0	1	4	2005.08.18	lato	1	Moczadło	Bory Tucholskie	Distrophic	sparse	3	ecotone	none	present	none	sand	10	none	none	oligohumus	2	1	1	1	1	1	1
35	73	E	4	12	2	5.91	17.73	Coelostoma orbiculare	Hydrophilidae	Saprophages	0	0	1	3	2005.08.18	lato	1	Moczadło	Bory Tucholskie	Distrophic	sparse	3	ecotone	none	present	none	sand and silt	10	none	none	oligohumus	2	1	2	1	1	1	1
35	73	E	5	10	3	40.35	80.7	Helochares griseus	Hydrophilidae	Saprophages	0	0	1	2	2005.08.18	lato	1	Moczadło	Bory Tucholskie	Distrophic	sparse	3	ecotone	none	present	none	sand and silt	10	none	none	oligohumus	2	1	2	1	1	1	1
35	73	E	4.6	9.2	2	8.5	17	Hyphydrus ovatus	Dytiscidae	Predators	1	0	0	2	2005.08.18	lato	1	Moczadło	Bory Tucholskie	Distrophic	sparse	3	ecotone	none	present	none	sand and silt	10	none	none	oligohumus	2	1	2	1	1	1	1
36	74	E	4.6	27.6	2	8.5	51	Hyphydrus ovatus	Dytiscidae	Predators	1	0	0	6	2005.08.18	lato	1	Moczadło	Bory Tucholskie	Distrophic	sparse	3	ecotone	none	present	none	sand and silt	20	none	none	oligohumus	2	1	2	2	1	1	1
37	75	E	5	5	3	40.35	40.35	Helochares griseus	Hydrophilidae	Saprophages	0	0	1	1	2005.08.18	lato	1	Moczadło	Bory Tucholskie	Distrophic	sparse	3	ecotone	none	present	none	sand and silt	20	none	none	oligohumus	2	1	2	2	1	1	1
37	75	E	4.6	9.2	2	8.5	17	Hyphydrus ovatus	Dytiscidae	Predators	1	0	0	2	2005.08.18	lato	1	Moczadło	Bory Tucholskie	Distrophic	sparse	3	ecotone	none	present	none	sand and silt	20	none	none	oligohumus	2	1	2	2	1	1	1
37	75	E	3.6	3.6	2	8.5	8.5	Noterus crassicornis	Noteridae	Predators	1	0	0	1	2005.08.18	lato	1	Moczadło	Bory Tucholskie	Distrophic	sparse	3	ecotone	none	present	none	sand and silt	20	none	none	oligohumus	2	1	2	2	1	1	1
38	76	E	4.6	23	2	8.5	42.5	Hyphydrus ovatus	Dytiscidae	Predators	1	0	0	5	2005.08.18	lato	1	Moczadło	Bory Tucholskie	Distrophic	sparse	3	ecotone	none	present	none	sand and silt	20	none	none	oligohumus	2	1	2	2	1	1	1
38	76	P	3.3	3.3	2	8.5	8.5	Porhydrus lineatus	Dytiscidae	Predators	1	0	0	1	2005.08.18	lato	1	Moczadło	Bory Tucholskie	Distrophic	sparse	3	ecotone	none	present	none	sand and silt	20	none	none	oligohumus	2	1	2	2	1	1	1
39	78	T	2.8	2.8	1	8.5	8.5	Anacaena lutescens	Hydrophilidae	Saprophages	0	0	1	1	2005.08.18	lato	1	Moczadło	Bory Tucholskie	Distrophic	sparse	3	ecotone	none	present	none	sand and silt	20	none	none	oligohumus	2	1	2	2	1	1	1
39	78	A	2.8	22.4	1	8.5	68	Laccobius minutus	Dytiscidae	Predators	1	0	0	8	2005.08.18	lato	1	Moczadło	Bory Tucholskie	Distrophic	sparse	3	ecotone	none	present	none	sand and silt	10	none	none	oligohumus	2	1	2	1	1	1	1
40	79	E	3.7	3.7	2	8.5	8.5	Hydroporus palustris	Dytiscidae	Predators	1	0	0	1	2005.08.18	lato	1	Moczadło	Bory Tucholskie	Distrophic	sparse	3	ecotone	none	present	none	sand and silt	20	none	none	oligohumus	2	1	2	2	1	1	1
40	79	T	3.1	3.1	2	8.5	8.5	Hydroporus tristis	Dytiscidae	Predators	1	0	0	1	2005.08.18	lato	1	Moczadło	Bory Tucholskie	Distrophic	sparse	3	ecotone	none	present	none	sand and silt	20	none	none	oligohumus	2	1	2	2	1	1	1
40	79	E	3.6	32.4	2	8.5	76.5	Noterus crassicornis	Noteridae	Predators	1	0	0	9	2005.08.18	lato	1	Moczadło	Bory Tucholskie	Distrophic	sparse	3	ecotone	none	present	none	sand and silt	20	none	none	oligohumus	2	1	2	2	1	1	1
41	80	T	2.8	2.8	1	8.5	8.5	Anacaena lutescens	Hydrophilidae	Saprophages	0	0	1	1	2005.08.18	lato	1	Moczadło	Bory Tucholskie	Distrophic	sparse	3	ecotone	none	present	none	sand and silt	10	none	none	oligohumus	2	1	2	1	1	1	1
41	80	E	3.6	25.2	2	8.5	59.5	Noterus crassicornis	Noteridae	Predators	1	0	0	7	2005.08.18	jesień	1	Moczadło	Bory Tucholskie	Distrophic	dense macrophyte	4	ecotone	none	present	none	sand and silt	10	none	none	oligohumus	3	1	2	1	1	1	1
42	81	E	5	30	3	40.35	242.1	Helochares griseus	Hydrophilidae	Saprophages	0	0	1	6	2005.08.18	jesień	9	Długie	Bory Tucholskie	Distrophic	dense macrophyte	4	ecotone	none	present	none	sand and silt	20	none	none	oligohumus	3	1	2	2	1	1	1
42	81	E	4.3	4.3	2	8.5	8.5	Noterus clavicornis	Noteridae	Predators	1	0	0	1	2005.08.18	jesień	9	Długie	Bory Tucholskie	Distrophic	dense macrophyte	4	ecotone	none	present	none	sand and silt	20	none	none	oligohumus	3	1	2	2	1	1	1
42	81	E	2.8	2.8	1	8.5	8.5	Anacaena limbata	Hydrophilidae	Saprophages	0	0	1	1	2005.08.18	jesień	9	Długie	Bory Tucholskie	Distrophic	dense macrophyte	4	ecotone	none	present	none	sand and silt	20	none	none	oligohumus	3	1	2	2	1	1	1
42	81	T	3.7	22.2	2	8.5	51	Enochrus affinis	Hydrophilidae	Saprophages	0	0	1	6	2005.08.18	jesień	9	Długie	Bory Tucholskie	Distrophic	dense macrophyte	4	ecotone	none	present	none	sand and silt	20	none	none	oligohumus	3	1	2	2	1	1	1
43	82	E	3.6	3.6	2	8.5	8.5	Noterus crassicornis	Noteridae	Predators	1	0	0	1	2005.08.18	jesień	9	Długie	Bory Tucholskie	Distrophic	dense macrophyte	4	ecotone	none	present	none	sand and silt	20	none	none	oligohumus	3	1	2	2	1	1	1
44	83	E	3.6	14.4	2	8.5	34	Noterus crassicornis	Noteridae	Predators	1	0	0	4	2005.08.18	jesień	9	Długie	Bory Tucholskie	Distrophic	dense macrophyte	4	ecotone	none	present	none	sand and silt	20	none	none	oligohumus	3	1	2	2	1	1	1
44	83	T	2.8	5.6	1	8.5	17	Anacaena lutescens	Hydrophilidae	Saprophages	0	0	1	2	2005.08.18	jesień	9	Długie	Bory Tucholskie	Distrophic	dense macrophyte	4	ecotone	none	present	none	sand and silt	20	none	none	oligohumus	3	1	2	2	1	1	1
44	83	E	6	12	3	40.35	80.7	Enochrus ochropterus	Hydrophilidae	Saprophages	0	0	1	2	2005.08.18	jesień	9	Długie	Bory Tucholskie	Distrophic	dense macrophyte	4	ecotone	none	present	none	sand and silt	20	none	none	oligohumus	3	1	2	2	1	1	1
44	83	T	3.1	3.1	2	8.5	8.5	Hydroporus tristis	Dytiscidae	Predators	1	0	0	1	2005.08.18	jesień	9	Długie	Bory Tucholskie	Distrophic	dense macrophyte	4	ecotone	none	present	none	sand and silt	20	none	none	oligohumus	3	1	2	2	1	1	1
44	83	T	3	3	2	8.5	8.5	Hydroporus angustatus	Dytiscidae	Predators	1	0	0	1	2005.08.18	jesień	9	Długie	Bory Tucholskie	Distrophic	dense macrophyte	4	ecotone	none	present	none	sand and silt	20	none	none	oligohumus	3	1	2	2	1	1	1
44	83	E	2.75	2.75	1	8.5	8.5	Hydrochus carinatus	Hydrochidae	Saprophages	0	0	1	1	2005.08.18	jesień	9	Długie	Bory Tucholskie	Distrophic	dense macrophyte	4	ecotone	none	present	none	sand and silt	20	none	none	oligohumus	3	1	2	2	1	1	1
45	85	E	7.5	15	3	40.35	80.7	Hydrobius fuscipes	Hydrophilidae	Saprophages	0	0	1	2	2005.08.18	jesień	4	Sosnówek	Bory Tucholskie	Distrophic	dense macrophyte	4	ecotone	none	present	none	sand and silt	20	none	none	oligohumus	3	1	2	2	1	1	1
45	85	P	11	11	4	239.05	239.05	Ilybius fenestratus	Dytiscidae	Predators	1	0	0	1	2005.08.18	jesień	4	Sosnówek	Bory Tucholskie	Distrophic	dense macrophyte	4	ecotone	none	present	none	sand and silt	20	none	none	oligohumus	3	1	2	2	1	1	1
45	85	T	11.4	11.4	4	239.05	239.05	Ilybius quadriguttatus	Dytiscidae	Predators	1	0	0	1	2005.08.18	jesień	4	Sosnówek	Bory Tucholskie	Distrophic	dense macrophyte	4	ecotone	none	present	none	sand and silt	20	none	none	oligohumus	3	1	2	2	1	1	1
45	85	E	14.25	14.25	4	239.05	239.05	Graphoderus cinereus	Dytiscidae	Predators	1	0	0	1	2005.08.18	jesień	4	Sosnówek	Bory Tucholskie	Distrophic	dense macrophyte	4	ecotone	none	present	none	sand and silt	20	none	none	oligohumus	3	1	2	2	1	1	1
45	85	E	3.6	3.6	2	8.5	8.5	Noterus crassicornis	Noteridae	Predators	1	0	0	1	2005.08.18	jesień	4	Sosnówek	Bory Tucholskie	Distrophic	dense macrophyte	4	ecotone	none	present	none	sand and silt	20	none	none	oligohumus	3	1	2	2	1	1	1
45	85	T	2.8	5.6	1	8.5	17	Anacaena lutescens	Hydrophilidae	Saprophages	0	0	1	2	2005.08.18	jesień	4	Sosnówek	Bory Tucholskie	Distrophic	dense macrophyte	4	ecotone	none	present	none	sand and silt	20	none	none	oligohumus	3	1	2	2	1	1	1
45	85	T	2.7	5.4	1	8.5	17	Hydroporus obscurus	Dytiscidae	Predators	1	0	0	2	2005.08.18	jesień	4	Sosnówek	Bory Tucholskie	Distrophic	dense macrophyte	4	ecotone	none	present	none	sand and silt	20	none	none	oligohumus	3	1	2	2	1	1	1
46	86	P	11	55	4	239.05	1195.25	Ilybius fenestratus	Dytiscidae	Predators	1	0	0	5	2005.08.18	jesień	4	Sosnówek	Bory Tucholskie	Distrophic	dense macrophyte	4	ecotone	none	present	none	sand and silt	10	none	none	oligohumus	3	1	2	1	1	1	1
46	86	T	8	8	3	40.35	40.35	Ilybius aenescens	Dytiscidae	Predators	1	0	0	1	2005.08.18	jesień	4	Sosnówek	Bory Tucholskie	Distrophic	dense macrophyte	4	ecotone	none	present	none	sand and silt	10	none	none	oligohumus	3	1	2	1	1	1	1
46	86	E	5	5	3	40.35	40.35	Suphrodytes dorsalis	Dytiscidae	Predators	1	0	0	1	2005.08.18	jesień	4	Sosnówek	Bory Tucholskie	Distrophic	dense macrophyte	4	ecotone	none	present	none	sand and silt	10	none	none	oligohumus	3	1	2	1	1	1	1
46	86	E	4.6	4.6	2	8.5	8.5	Hyphydrus ovatus	Dytiscidae	Predators	1	0	0	1	2005.08.18	jesień	4	Sosnówek	Bory Tucholskie	Distrophic	dense macrophyte	4	ecotone	none	present	none	sand and silt	10	none	none	oligohumus	3	1	2	1	1	1	1
46	86	E	9.75	19.5	3	40.35	80.7	Rhantus latitans	Dytiscidae	Predators	1	0	0	2	2005.08.18	jesień	4	Sosnówek	Bory Tucholskie	Distrophic	dense macrophyte	4	ecotone	none	present	none	sand and silt	10	none	none	oligohumus	3	1	2	1	1	1	1
47	87	P	11	11	4	239.05	239.05	Ilybius fenestratus	Dytiscidae	Predators	1	0	0	1	2005.08.18	jesień	4	Sosnówek	Bory Tucholskie	Distrophic	dense macrophyte	4	ecotone	none	present	none	sand and silt	20	none	none	oligohumus	3	1	2	2	1	1	1
47	87	E	7.5	15	3	40.35	80.7	Hydrobius fuscipes	Hydrophilidae	Saprophages	0	0	1	2	2005.08.18	jesień	4	Sosnówek	Bory Tucholskie	Distrophic	dense macrophyte	4	ecotone	none	present	none	sand and silt	20	none	none	oligohumus	3	1	2	2	1	1	1
47	87	E	3.6	3.6	2	8.5	8.5	Noterus crassicornis	Noteridae	Predators	1	0	0	1	2005.08.18	jesień	4	Sosnówek	Bory Tucholskie	Distrophic	dense macrophyte	4	ecotone	none	present	none	sand and silt	20	none	none	oligohumus	3	1	2	2	1	1	1
47	87	T	11	11	4	239.05	239.05	Ilybius subaeneus	Dytiscidae	Predators	1	0	0	1	2005.08.18	jesień	4	Sosnówek	Bory Tucholskie	Distrophic	dense macrophyte	4	ecotone	none	present	none	sand and silt	20	none	none	oligohumus	3	1	2	2	1	1	1
47	87	T	3.1	6.2	2	8.5	17	Hydroporus tristis	Dytiscidae	Predators	1	0	0	2	2005.08.18	jesień	4	Sosnówek	Bory Tucholskie	Distrophic	dense macrophyte	4	ecotone	none	present	none	sand and silt	20	none	none	oligohumus	3	1	2	2	1	1	1
47	87	T	2.7	2.7	1	8.5	8.5	Hydroporus obscurus	Dytiscidae	Predators	1	0	0	1	2005.08.18	jesień	4	Sosnówek	Bory Tucholskie	Distrophic	dense macrophyte	4	ecotone	none	present	none	sand and silt	20	none	none	oligohumus	3	1	2	2	1	1	1
48	94	P	11	44	4	239.05	956.2	Ilybius fenestratus	Dytiscidae	Predators	1	0	0	4	2005.08.18	jesień	2	Czarne	Bory Tucholskie	Distrophic	dense macrophyte	4	ecotone	none	present	none	sand	10	none	present	oligohumus	3	1	1	1	1	2	1
48	94	E	3.6	14.4	2	8.5	34	Noterus crassicornis	Noteridae	Predators	1	0	0	4	2005.08.18	jesień	2	Czarne	Bory Tucholskie	Distrophic	dense macrophyte	4	ecotone	none	present	none	sand	10	none	present	oligohumus	3	1	1	1	1	2	1
48	94	E	4	4	2	5.91	5.91	Coelostoma orbiculare	Hydrophilidae	Saprophages	0	0	1	1	2005.08.18	jesień	2	Czarne	Bory Tucholskie	Distrophic	dense macrophyte	4	ecotone	none	present	none	sand	10	none	present	oligohumus	3	1	1	1	1	2	1
48	94	E	2.3	213.9	1	5.91	549.63	Graptodytes pictus	Dytiscidae	Predators	1	0	0	93	2005.08.18	jesień	2	Czarne	Bory Tucholskie	Distrophic	dense macrophyte	4	ecotone	none	present	none	sand	10	none	present	oligohumus	3	1	1	1	1	2	1
48	94	T	2.7	2.7	1	8.5	8.5	Hydroporus obscurus	Dytiscidae	Predators	1	0	0	1	2005.08.18	jesień	2	Czarne	Bory Tucholskie	Distrophic	dense macrophyte	4	ecotone	none	present	none	sand	10	none	present	oligohumus	3	1	1	1	1	2	1
49	95	P	11	11	4	239.05	239.05	Ilybius fenestratus	Dytiscidae	Predators	1	0	0	1	2005.08.18	lato	2	Czarne	Bory Tucholskie	Distrophic	sparse	3	ecotone	none	present	none	sand	20	none	present	oligohumus	2	1	1	2	1	2	1
49	95	E	2.3	126.5	1	5.91	325.05	Graptodytes pictus	Dytiscidae	Predators	1	0	0	55	2005.08.18	jesień	2	Czarne	Bory Tucholskie	Distrophic	dense macrophyte	4	ecotone	none	present	none	sand	20	none	present	oligohumus	3	1	1	2	1	2	1
49	95	E	3.6	18	2	8.5	42.5	Noterus crassicornis	Noteridae	Predators	1	0	0	5	2005.08.18	jesień	2	Czarne	Bory Tucholskie	Distrophic	dense macrophyte	4	ecotone	none	present	none	sand	20	none	present	oligohumus	3	1	1	2	1	2	1
49	95	P	3.4	17	2	8.5	42.5	Hygrotus versicolor	Dytiscidae	Predators	1	0	0	5	2005.08.18	jesień	2	Czarne	Bory Tucholskie	Distrophic	dense macrophyte	4	ecotone	none	present	none	sand	20	none	present	oligohumus	3	1	1	2	1	2	1
50	96	P	11	22	4	239.05	478.1	Ilybius fenestratus	Dytiscidae	Predators	1	0	0	2	2005.08.18	jesień	2	Czarne	Bory Tucholskie	Distrophic	dense macrophyte	4	ecotone	none	present	none	sand	20	none	present	oligohumus	3	1	1	2	1	2	1
50	96	P	3.4	17	2	8.5	42.5	Hygrotus versicolor	Dytiscidae	Predators	1	0	0	5	2005.08.18	jesień	2	Czarne	Bory Tucholskie	Distrophic	dense macrophyte	4	ecotone	none	present	none	sand	20	none	present	oligohumus	3	1	1	2	1	2	1
50	96	E	2.3	50.6	1	5.91	130.02	Graptodytes pictus	Dytiscidae	Predators	1	0	0	22	2005.08.18	jesień	2	Czarne	Bory Tucholskie	Distrophic	dense macrophyte	4	ecotone	none	present	none	sand	20	none	present	oligohumus	3	1	1	2	1	2	1
50	96	T	2.7	2.7	1	8.5	8.5	Hydroporus obscurus	Dytiscidae	Predators	1	0	0	1	2005.08.18	jesień	2	Czarne	Bory Tucholskie	Distrophic	dense macrophyte	4	ecotone	none	present	none	sand	20	none	present	oligohumus	3	1	1	2	1	2	1
51	97	E	3.6	28.8	2	8.5	68	Noterus crassicornis	Noteridae	Predators	1	0	0	8	2005.08.18	jesień	2	Czarne	Bory Tucholskie	Distrophic	dense macrophyte	4	ecotone	none	present	none	sand	20	none	present	oligohumus	3	1	1	2	1	2	1
51	97	P	3.4	13.6	2	8.5	34	Hygrotus versicolor	Dytiscidae	Predators	1	0	0	4	2005.08.18	jesień	2	Czarne	Bory Tucholskie	Distrophic	dense macrophyte	4	ecotone	none	present	none	sand	20	none	present	oligohumus	3	1	1	2	1	2	1
51	97	E	3.3	3.3	2	8.5	8.5	Hygrotus inaequalis	Dytiscidae	Predators	1	0	0	1	2005.08.18	jesień	2	Czarne	Bory Tucholskie	Distrophic	dense macrophyte	4	ecotone	none	present	none	sand	20	none	present	oligohumus	3	1	1	2	1	2	1
51	97	E	2.3	89.7	1	5.91	230.49	Graptodytes pictus	Dytiscidae	Predators	1	0	0	39	2005.08.18	jesień	2	Czarne	Bory Tucholskie	Distrophic	dense macrophyte	4	ecotone	none	present	none	sand	20	none	present	oligohumus	3	1	1	2	1	2	1
52	100	T	2.7	16.2	1	8.5	51	Hydroporus obscurus	Dytiscidae	Predators	1	0	0	6	2005.08.18	lato	2	Czarne	Bory Tucholskie	Distrophic	sparse	3	ecotone	none	present	none	sand	20	none	present	oligohumus	2	1	1	2	1	2	1
52	100	E	3.6	3.6	2	8.5	8.5	Noterus crassicornis	Noteridae	Predators	1	0	0	1	2005.08.18	lato	2	Czarne	Bory Tucholskie	Distrophic	sparse	3	ecotone	none	present	none	sand	10	none	present	oligohumus	2	1	1	1	1	2	1
52	100	E	2.3	9.2	1	5.91	23.64	Graptodytes pictus	Dytiscidae	Predators	1	0	0	4	2005.08.18	lato	2	Czarne	Bory Tucholskie	Distrophic	sparse	3	ecotone	none	present	none	sand	10	none	present	oligohumus	2	1	1	1	1	2	1
52	100	T	2.8	2.8	1	8.5	8.5	Anacaena lutescens	Hydrophilidae	Saprophages	0	0	1	1	2005.08.18	lato	2	Czarne	Bory Tucholskie	Distrophic	sparse	3	ecotone	none	present	none	sand	10	none	present	oligohumus	2	1	1	1	1	2	1
52	100	P	3.4	3.4	2	8.5	8.5	Hygrotus versicolor	Dytiscidae	Predators	1	0	0	1	2005.08.18	lato	2	Czarne	Bory Tucholskie	Distrophic	sparse	3	ecotone	none	present	none	sand	10	none	present	oligohumus	2	1	1	1	1	2	1
52	100	E	5	5	3	40.35	40.35	Helochares griseus	Hydrophilidae	Saprophages	0	0	1	1	2005.08.18	lato	2	Czarne	Bory Tucholskie	Distrophic	sparse	3	ecotone	none	present	none	sand	10	none	present	oligohumus	2	1	1	1	1	2	1
52	100	T	3.7	3.7	2	8.5	8.5	Enochrus affinis	Hydrophilidae	Saprophages	0	0	1	1	2005.08.18	lato	2	Czarne	Bory Tucholskie	Distrophic	sparse	3	ecotone	none	present	none	sand	10	none	present	oligohumus	2	1	1	1	1	2	1
52	100	T	3.9	3.9	2	8.5	8.5	Enochrus coarctatus	Hydrophilidae	Saprophages	0	0	1	1	2005.08.18	lato	2	Czarne	Bory Tucholskie	Distrophic	sparse	3	ecotone	none	present	none	sand	10	none	present	oligohumus	2	1	1	1	1	2	1
52	100	E	6	12	3	40.35	80.7	Enochrus ochropterus	Hydrophilidae	Saprophages	0	0	1	2	2005.08.18	lato	2	Czarne	Bory Tucholskie	Distrophic	sparse	3	ecotone	none	present	none	sand	10	none	present	oligohumus	2	1	1	1	1	2	1
53	101	E	2.3	32.2	1	5.91	82.74	Graptodytes pictus	Dytiscidae	Predators	1	0	0	14	2005.08.18	jesień	2	Czarne	Bory Tucholskie	Distrophic	dense macrophyte	4	ecotone	none	present	none	sand	20	none	present	oligohumus	3	1	1	2	1	2	1
53	101	E	3.6	18	2	8.5	42.5	Noterus crassicornis	Noteridae	Predators	1	0	0	5	2005.08.18	lato	2	Czarne	Bory Tucholskie	Distrophic	sparse	3	ecotone	none	present	none	sand	20	none	present	oligohumus	2	1	1	2	1	2	1
53	102	E	2.3	25.3	1	5.91	65.01	Graptodytes pictus	Dytiscidae	Predators	1	0	0	11	2005.08.18	lato	2	Czarne	Bory Tucholskie	Distrophic	sparse	3	ecotone	none	present	none	sand	20	none	present	oligohumus	2	1	1	2	1	2	1
54	103	P	11	22	4	239.05	478.1	Ilybius fenestratus	Dytiscidae	Predators	1	0	0	2	2005.08.18	lato	2	Czarne	Bory Tucholskie	Distrophic	sparse	3	ecotone	none	present	none	sand	20	none	present	oligohumus	2	1	1	2	1	2	1
54	103	E	3.6	39.6	2	8.5	93.5	Noterus crassicornis	Noteridae	Predators	1	0	0	11	2005.08.18	lato	2	Czarne	Bory Tucholskie	Distrophic	sparse	3	ecotone	none	present	none	sand	20	none	present	oligohumus	2	1	1	2	1	2	1
54	103	E	2.3	46	1	5.91	118.2	Graptodytes pictus	Dytiscidae	Predators	1	0	0	20	2005.08.18	lato	2	Czarne	Bory Tucholskie	Distrophic	sparse	3	ecotone	none	present	none	sand	20	none	present	oligohumus	2	1	1	2	1	2	1
54	103	T	2.7	2.7	1	8.5	8.5	Hydroporus obscurus	Dytiscidae	Predators	1	0	0	1	2005.08.18	lato	2	Czarne	Bory Tucholskie	Distrophic	sparse	3	ecotone	none	present	none	sand	20	none	present	oligohumus	2	1	1	2	1	2	1
54	103	T	3	3	2	8.5	8.5	Hydroporus angustatus	Dytiscidae	Predators	1	0	0	1	2005.08.18	lato	2	Czarne	Bory Tucholskie	Distrophic	sparse	3	ecotone	none	present	none	sand	20	none	present	oligohumus	2	1	1	2	1	2	1
55	112	E	4.6	4.6	2	8.5	8.5	Hyphydrus ovatus	Dytiscidae	Predators	1	0	0	1	2005.08.19	jesień	7	Żabionek	Bory Tucholskie	Distrophic	dense macrophyte	4	ecotone	none	present	none	sand and silt	20	abundant and coarse	none	polihumus	3	1	2	2	4	1	2
55	112	E	3.6	3.6	2	8.5	8.5	Noterus crassicornis	Noteridae	Predators	1	0	0	1	2005.08.19	jesień	7	Żabionek	Bory Tucholskie	Distrophic	dense macrophyte	4	ecotone	none	present	none	sand and silt	20	abundant and coarse	none	polihumus	3	1	2	2	4	1	2
56	113	E	4.6	9.2	2	8.5	17	Hyphydrus ovatus	Dytiscidae	Predators	1	0	0	2	2005.08.19	jesień	7	Żabionek	Bory Tucholskie	Distrophic	dense macrophyte	4	ecotone	none	present	none	sand and silt	20	abundant and coarse	none	polihumus	3	1	2	2	4	1	2
56	113	E	2.3	4.6	1	5.91	11.82	Graptodytes pictus	Dytiscidae	Predators	1	0	0	2	2005.08.19	jesień	7	Żabionek	Bory Tucholskie	Distrophic	dense macrophyte	4	ecotone	none	present	none	sand and silt	20	abundant and coarse	none	polihumus	3	1	2	2	4	1	2
56	113	P	5.1	581.4	3	40.35	4599.9	Gyrinus aeratus	Gyrinidae	Predators	1	0	0	114	2005.08.19	jesień	7	Żabionek	Bory Tucholskie	Distrophic	dense macrophyte	4	ecotone	none	present	none	sand and silt	20	abundant and coarse	none	polihumus	3	1	2	2	4	1	2
56	113	E	6.6	6.6	3	40.35	40.35	Gyrinus paykulli	Gyrinidae	Predators	1	0	0	1	2005.08.19	jesień	7	Żabionek	Bory Tucholskie	Distrophic	dense macrophyte	4	ecotone	none	present	none	sand and silt	20	abundant and coarse	none	polihumus	3	1	2	2	4	1	2
57	114	E	3.6	10.8	2	8.5	25.5	Noterus crassicornis	Noteridae	Predators	1	0	0	3	2005.08.19	jesień	7	Żabionek	Bory Tucholskie	Distrophic	dense macrophyte	4	ecotone	none	present	none	sand and silt	20	abundant and coarse	none	polihumus	3	1	2	2	4	1	2
57	114	E	2.3	2.3	1	5.91	5.91	Graptodytes pictus	Dytiscidae	Predators	1	0	0	1	2005.08.19	jesień	7	Żabionek	Bory Tucholskie	Distrophic	dense macrophyte	4	ecotone	none	present	none	sand and silt	20	abundant and coarse	none	polihumus	3	1	2	2	4	1	2
58	126	P	11	11	4	239.05	239.05	Ilybius fenestratus	Dytiscidae	Predators	1	0	0	1	2005.08.19	jesień	10	Nierybno	Bory Tucholskie	Distrophic	dense macrophyte	4	ecotone	none	present	none	sand and silt	10	abundant and coarse	none	oligohumus	3	1	2	1	4	1	1
58	126	E	7.5	15	3	40.35	80.7	Hydrobius fuscipes	Hydrophilidae	Saprophages	0	0	1	2	2005.08.19	jesień	10	Nierybno	Bory Tucholskie	Distrophic	dense macrophyte	4	ecotone	none	present	none	sand and silt	10	abundant and coarse	none	oligohumus	3	1	2	1	4	1	1
58	126	E	3.6	39.6	2	8.5	93.5	Noterus crassicornis	Noteridae	Predators	1	0	0	11	2005.08.19	jesień	10	Nierybno	Bory Tucholskie	Distrophic	dense macrophyte	4	ecotone	none	present	none	sand and silt	10	abundant and coarse	none	oligohumus	3	1	2	1	4	1	1
58	126	E	4.5	4.5	2	8.5	8.5	Laccophilus minutus	Dytiscidae	Predators	1	0	0	1	2005.08.19	jesień	10	Nierybno	Bory Tucholskie	Distrophic	dense macrophyte	4	ecotone	none	present	none	sand and silt	10	abundant and coarse	none	oligohumus	3	1	2	1	4	1	1
58	126	T	2.7	2.7	1	8.5	8.5	Hydroporus obscurus	Dytiscidae	Predators	1	0	0	1	2005.08.19	jesień	10	Nierybno	Bory Tucholskie	Distrophic	dense macrophyte	4	ecotone	none	present	none	sand and silt	10	abundant and coarse	none	oligohumus	3	1	2	1	4	1	1
58	126	P	3.75	3.75	2	8.5	8.5	Haliplus flavicollis	Haliplidae	Polyphages	0	1	0	1	2005.08.19	jesień	10	Nierybno	Bory Tucholskie	Distrophic	dense macrophyte	4	ecotone	none	present	none	sand and silt	10	abundant and coarse	none	oligohumus	3	1	2	1	4	1	1
58	126	E	2.85	2.85	1	8.5	8.5	Haliplus ruficollis	Haliplidae	Polyphages	0	1	0	1	2005.08.19	jesień	10	Nierybno	Bory Tucholskie	Distrophic	dense macrophyte	4	ecotone	none	present	none	sand and silt	10	abundant and coarse	none	oligohumus	3	1	2	1	4	1	1
58	126	T	2.8	2.8	1	8.5	8.5	Anacaena lutescens	Hydrophilidae	Saprophages	0	0	1	1	2005.08.19	jesień	10	Nierybno	Bory Tucholskie	Distrophic	dense macrophyte	4	ecotone	none	present	none	sand and silt	10	abundant and coarse	none	oligohumus	3	1	2	1	4	1	1
58	126	E	1.85	1.85	1	5.91	5.91	Limnebius parvulus	Hydraenidae	Saprophages	0	0	1	1	2005.08.19	jesień	10	Nierybno	Bory Tucholskie	Distrophic	dense macrophyte	4	ecotone	none	present	none	sand and silt	10	abundant and coarse	none	oligohumus	3	1	2	1	4	1	1
58	126	T	3.7	7.4	2	8.5	17	Enochrus affinis	Hydrophilidae	Saprophages	0	0	1	2	2005.08.19	jesień	10	Nierybno	Bory Tucholskie	Distrophic	dense macrophyte	4	ecotone	none	present	none	sand and silt	10	abundant and coarse	none	oligohumus	3	1	2	1	4	1	1
59	127	T	13.8	13.8	4	239.05	239.05	Ilybius ater	Dytiscidae	Predators	1	0	0	1	2005.08.19	lato	10	Nierybno	Bory Tucholskie	Distrophic	sparse	3	ecotone	none	present	none	sand	20	scarce and fine	none	oligohumus	2	1	1	2	2	1	1
59	127	E	4.6	4.6	2	8.5	8.5	Hyphydrus ovatus	Dytiscidae	Predators	1	0	0	1	2005.08.19	lato	10	Nierybno	Bory Tucholskie	Distrophic	sparse	3	ecotone	none	present	none	sand	20	scarce and fine	none	oligohumus	2	1	1	2	2	1	1
59	127	T	2.8	5.6	1	8.5	17	Anacaena lutescens	Hydrophilidae	Saprophages	0	0	1	2	2005.08.19	lato	10	Nierybno	Bory Tucholskie	Distrophic	sparse	3	ecotone	none	present	none	sand	20	scarce and fine	none	oligohumus	2	1	1	2	2	1	1
59	127	E	3.6	32.4	2	8.5	76.5	Noterus crassicornis	Noteridae	Predators	1	0	0	9	2005.08.19	lato	10	Nierybno	Bory Tucholskie	Distrophic	sparse	3	ecotone	none	present	none	sand	20	scarce and fine	none	oligohumus	2	1	1	2	2	1	1
59	127	E	4	8	2	5.91	11.82	Coelostoma orbiculare	Hydrophilidae	Saprophages	0	0	1	2	2005.08.19	lato	10	Nierybno	Bory Tucholskie	Distrophic	sparse	3	ecotone	none	present	none	sand	20	scarce and fine	none	oligohumus	2	1	1	2	2	1	1
59	127	E	4.5	4.5	2	8.5	8.5	Laccophilus minutus	Dytiscidae	Predators	1	0	0	1	2005.08.19	lato	10	Nierybno	Bory Tucholskie	Distrophic	sparse	3	ecotone	none	present	none	sand	20	scarce and fine	none	oligohumus	2	1	1	2	2	1	1
59	127	E	5	5	3	40.35	40.35	Suphrodytes dorsalis	Dytiscidae	Predators	1	0	0	1	2005.08.19	lato	10	Nierybno	Bory Tucholskie	Distrophic	sparse	3	ecotone	none	present	none	sand	20	scarce and fine	none	oligohumus	2	1	1	2	2	1	1
59	127	E	2.85	2.85	1	8.5	8.5	Haliplus ruficollis	Haliplidae	Polyphages	0	1	0	1	2005.08.19	lato	10	Nierybno	Bory Tucholskie	Distrophic	sparse	3	ecotone	none	present	none	sand	20	scarce and fine	none	oligohumus	2	1	1	2	2	1	1
59	127	T	2.7	2.7	1	8.5	8.5	Hydroporus obscurus	Dytiscidae	Predators	1	0	0	1	2005.08.19	lato	10	Nierybno	Bory Tucholskie	Distrophic	sparse	3	ecotone	none	present	none	sand	20	scarce and fine	none	oligohumus	2	1	1	2	2	1	1
59	127	E	3.6	18	2	8.5	42.5	Noterus crassicornis	Noteridae	Predators	1	0	0	5	2005.08.19	lato	10	Nierybno	Bory Tucholskie	Distrophic	sparse	3	ecotone	none	present	none	sand	20	scarce and fine	none	oligohumus	2	1	1	2	2	1	1
59	127	T	2.7	13.5	1	8.5	42.5	Hydroporus obscurus	Dytiscidae	Predators	1	0	0	5	2005.08.19	lato	10	Nierybno	Bory Tucholskie	Distrophic	sparse	3	ecotone	none	present	none	sand	20	scarce and fine	none	oligohumus	2	1	1	2	2	1	1
59	127	T	2.8	2.8	1	8.5	8.5	Anacaena lutescens	Hydrophilidae	Saprophages	0	0	1	1	2005.08.19	lato	10	Nierybno	Bory Tucholskie	Distrophic	sparse	3	ecotone	none	present	none	sand	20	scarce and fine	none	oligohumus	2	1	1	2	2	1	1
59	127	E	6	6	3	40.35	40.35	Enochrus ochropterus	Hydrophilidae	Saprophages	0	0	1	1	2005.08.19	lato	10	Nierybno	Bory Tucholskie	Distrophic	sparse	3	ecotone	none	present	none	sand	20	scarce and fine	none	oligohumus	2	1	1	2	2	1	1
59	127	T	3.7	7.4	2	8.5	17	Enochrus affinis	Hydrophilidae	Saprophages	0	0	1	2	2005.08.19	lato	10	Nierybno	Bory Tucholskie	Distrophic	sparse	3	ecotone	none	present	none	sand	20	scarce and fine	none	oligohumus	2	1	1	2	2	1	1
60	128	P	11	11	4	239.05	239.05	Ilybius fenestratus	Dytiscidae	Predators	1	0	0	1	2005.08.19	lato	10	Nierybno	Bory Tucholskie	Distrophic	sparse	3	ecotone	none	present	none	sand	30	none	none	oligohumus	2	1	1	3	1	1	1
61	129	E	7.5	22.5	3	40.35	121.05	Hydrobius fuscipes	Hydrophilidae	Saprophages	0	0	1	3	2005.08.19	lato	10	Nierybno	Bory Tucholskie	Distrophic	sparse	3	ecotone	none	present	none	sand	30	none	none	oligohumus	2	1	1	3	1	1	1
61	129	E	3.6	7.2	2	8.5	17	Noterus crassicornis	Noteridae	Predators	1	0	0	2	2005.08.19	lato	10	Nierybno	Bory Tucholskie	Distrophic	sparse	3	ecotone	none	present	none	sand	30	none	none	oligohumus	2	1	1	3	1	1	1
61	129	E	4.6	4.6	2	8.5	8.5	Hyphydrus ovatus	Dytiscidae	Predators	1	0	0	1	2005.08.19	lato	10	Nierybno	Bory Tucholskie	Distrophic	sparse	3	ecotone	none	present	none	sand	30	none	none	oligohumus	2	1	1	3	1	1	1
61	129	T	3.9	35.1	2	8.5	76.5	Enochrus coarctatus	Hydrophilidae	Saprophages	0	0	1	9	2005.08.19	lato	10	Nierybno	Bory Tucholskie	Distrophic	sparse	3	ecotone	none	present	none	sand	30	none	none	oligohumus	2	1	1	3	1	1	1
61	129	E	6	12	3	40.35	80.7	Enochrus ochropterus	Hydrophilidae	Saprophages	0	0	1	2	2005.08.19	lato	10	Nierybno	Bory Tucholskie	Distrophic	sparse	3	ecotone	none	present	none	sand	30	none	none	oligohumus	2	1	1	3	1	1	1
61	129	T	2.7	10.8	1	8.5	34	Hydroporus obscurus	Dytiscidae	Predators	1	0	0	4	2005.08.19	lato	10	Nierybno	Bory Tucholskie	Distrophic	sparse	3	ecotone	none	present	none	sand	30	none	none	oligohumus	2	1	1	3	1	1	1
61	129	T	2.4	2.4	1	5.91	5.91	Hydroporus neglectus	Dytiscidae	Predators	1	0	0	1	2005.08.19	lato	10	Nierybno	Bory Tucholskie	Distrophic	sparse	3	ecotone	none	sphagnum	none	sand	30	none	none	oligohumus	2	1	1	3	1	1	1
70	130	E	3.6	10.8	2	8.5	25.5	Noterus crassicornis	Noteridae	Predators	1	0	0	3	2005.08.19	lato	10	Nierybno	Bory Tucholskie	Distrophic	sparse	3	ecotone	none	sphagnum	none	sand	20	none	none	oligohumus	2	1	1	2	1	1	1
70	130	E	4	8	2	5.91	11.82	Coelostoma orbiculare	Hydrophilidae	Saprophages	0	0	1	2	2005.08.19	lato	10	Nierybno	Bory Tucholskie	Distrophic	sparse	3	ecotone	none	sphagnum	none	sand	20	none	none	oligohumus	2	1	1	2	1	1	1
70	130	E	2.85	2.85	1	8.5	8.5	Haliplus ruficollis	Haliplidae	Polyphages	0	1	0	1	2005.08.19	lato	10	Nierybno	Bory Tucholskie	Distrophic	sparse	3	ecotone	none	present	none	sand	20	none	none	oligohumus	2	1	1	2	1	1	1
70	130	T	2.7	2.7	1	8.5	8.5	Hydroporus obscurus	Dytiscidae	Predators	1	0	0	1	2005.08.19	lato	10	Nierybno	Bory Tucholskie	Distrophic	sparse	3	ecotone	none	sphagnum	none	sand	20	none	none	oligohumus	2	1	1	2	1	1	1
70	130	T	3	3	2	8.5	8.5	Hydroporus angustatus	Dytiscidae	Predators	1	0	0	1	2005.08.19	lato	10	Nierybno	Bory Tucholskie	Distrophic	sparse	3	ecotone	none	sphagnum	none	sand	20	none	none	oligohumus	2	1	1	2	1	1	1
71	131	E	3.6	7.2	2	8.5	17	Noterus crassicornis	Noteridae	Predators	1	0	0	2	2005.08.19	lato	10	Nierybno	Bory Tucholskie	Distrophic	sphagnum mat	5	pressed Sphagnum mat	none	present	none	Sphagnum	10	none	none	oligohumus	4	3	3	1	1	1	1
71	131	T	2.8	2.8	1	5.91	5.91	Anacaena lutescens	Hydrophilidae	Saprophages	0	0	1	1	2005.08.19	lato	10	Nierybno	Bory Tucholskie	Distrophic	sphagnum mat	5	pressed Sphagnum mat	none	present	none	Sphagnum	10	none	none	oligohumus	4	3	3	1	1	1	1
71	131	T	3.9	7.8	2	8.5	17	Enochrus coarctatus	Hydrophilidae	Saprophages	0	0	1	2	2005.08.19	lato	10	Nierybno	Bory Tucholskie	Distrophic	sphagnum mat	5	pressed Sphagnum mat	none	present	none	Sphagnum	10	none	none	oligohumus	4	3	3	1	1	1	1
71	131	E	5	5	3	40.35	40.35	Helochares griseus	Hydrophilidae	Saprophages	0	0	1	1	2005.08.19	lato	10	Nierybno	Bory Tucholskie	Distrophic	sphagnum mat	5	pressed Sphagnum mat	none	present	none	Sphagnum	10	none	none	oligohumus	4	3	3	1	1	1	1
71	131	T	6.7	6.7	3	40.35	40.35	Agabus affinis	Dytiscidae	Predators	1	0	0	1	2005.08.19	lato	10	Nierybno	Bory Tucholskie	Distrophic	sphagnum mat	5	pressed Sphagnum mat	none	present	none	Sphagnum	10	none	none	oligohumus	4	3	3	1	1	1	1
71	131	T	2.7	13.5	1	5.91	29.55	Hydroporus obscurus	Dytiscidae	Predators	1	0	0	5	2005.08.19	lato	10	Nierybno	Bory Tucholskie	Distrophic	sphagnum mat	5	pressed Sphagnum mat	none	present	none	Sphagnum	10	none	none	oligohumus	4	3	3	1	1	1	1
72	132	E	3.6	28.8	2	8.5	68	Noterus crassicornis	Noteridae	Predators	1	0	0	8	2005.08.19	jesień	10	Nierybno	Bory Tucholskie	Distrophic	dense macrophyte	4	ecotone	none	present	none	sand	10	none	none	oligohumus	3	1	1	1	1	1	1
72	132	T	2.7	8.1	1	8.5	25.5	Hydroporus obscurus	Dytiscidae	Predators	1	0	0	3	2005.08.19	jesień	10	Nierybno	Bory Tucholskie	Distrophic	dense macrophyte	4	ecotone	none	present	none	sand	10	none	none	oligohumus	3	1	1	1	1	1	1
73	158	T	3.2	3.2	2	8.5	8.5	Hydroporus striola	Dytiscidae	Predators	1	0	0	1	2005.08.20	lato	4	Sosnówek	Bory Tucholskie	Distrophic	sphagnum mat	5	pressed Sphagnum mat	none	present	none	Sphagnum	10	none	none	oligohumus	4	3	3	1	1	1	1
73	158	T	2.7	16.2	1	5.91	35.46	Hydroporus obscurus	Dytiscidae	Predators	1	0	0	6	2005.08.20	lato	4	Sosnówek	Bory Tucholskie	Distrophic	sphagnum mat	5	pressed Sphagnum mat	none	present	none	Sphagnum	10	none	none	oligohumus	4	3	3	1	1	1	1
73	158	E	3.6	18	2	8.5	42.5	Noterus crassicornis	Noteridae	Predators	1	0	0	5	2005.08.20	lato	4	Sosnówek	Bory Tucholskie	Distrophic	sphagnum mat	5	pressed Sphagnum mat	none	present	none	Sphagnum	10	none	none	oligohumus	4	3	3	1	1	1	1
73	158	E	5	5	3	40.35	40.35	Helochares griseus	Hydrophilidae	Saprophages	0	0	1	1	2005.08.20	lato	4	Sosnówek	Bory Tucholskie	Distrophic	sphagnum mat	5	pressed Sphagnum mat	none	present	none	Sphagnum	10	none	none	oligohumus	4	3	3	1	1	1	1
73	158	T	3.7	3.7	2	8.5	8.5	Enochrus affinis	Hydrophilidae	Saprophages	0	0	1	1	2005.08.20	lato	4	Sosnówek	Bory Tucholskie	Distrophic	sphagnum mat	5	pressed Sphagnum mat	none	present	none	Sphagnum	10	none	none	oligohumus	4	3	3	1	1	1	1
73	158	T	2.8	2.8	1	5.91	5.91	Anacaena lutescens	Hydrophilidae	Saprophages	0	0	1	1	2005.08.20	lato	4	Sosnówek	Bory Tucholskie	Distrophic	sphagnum mat	5	pressed Sphagnum mat	none	present	none	Sphagnum	10	none	none	oligohumus	4	3	3	1	1	1	1
74	159	P	11	209	4	239.05	4541.95	Ilybius fenestratus	Dytiscidae	Predators	1	0	0	19	2005.08.20	jesień	4	Sosnówek	Bory Tucholskie	Distrophic	dense macrophyte	4	ecotone	none	present	none	sand	10	abundant and fine	none	oligohumus	3	1	1	1	3	1	1
74	159	E	3.6	14.4	2	8.5	34	Noterus crassicornis	Noteridae	Predators	1	0	0	4	2005.08.20	jesień	4	Sosnówek	Bory Tucholskie	Distrophic	dense macrophyte	4	ecotone	none	present	none	sand	10	abundant and fine	none	oligohumus	3	1	1	1	3	1	1
74	159	T	2.8	2.8	1	8.5	8.5	Anacaena lutescens	Hydrophilidae	Saprophages	0	0	1	1	2005.08.20	jesień	4	Sosnówek	Bory Tucholskie	Distrophic	dense macrophyte	4	ecotone	none	present	none	sand	10	abundant and fine	none	oligohumus	3	1	1	1	3	1	1
75	160	E	3.6	39.6	2	8.5	93.5	Noterus crassicornis	Noteridae	Predators	1	0	0	11	2005.08.20	jesień	4	Sosnówek	Bory Tucholskie	Distrophic	dense macrophyte	4	ecotone	none	present	none	sand	10	none	none	oligohumus	3	1	1	1	1	1	1
76	161	E	3.6	32.4	2	8.5	76.5	Noterus crassicornis	Noteridae	Predators	1	0	0	9	2005.08.20	jesień	4	Sosnówek	Bory Tucholskie	Distrophic	dense macrophyte	4	ecotone	none	present	none	sand	30	none	none	oligohumus	3	1	1	3	1	1	1
76	161	T	2.7	5.4	1	8.5	17	Hydroporus obscurus	Dytiscidae	Predators	1	0	0	2	2005.08.20	jesień	4	Sosnówek	Bory Tucholskie	Distrophic	dense macrophyte	4	ecotone	none	present	none	sand	30	none	none	oligohumus	3	1	1	3	1	1	1
77	163	E	4.6	13.8	2	8.5	25.5	Hyphydrus ovatus	Dytiscidae	Predators	1	0	0	3	2005.08.20	lato	9	Długie	Bory Tucholskie	Distrophic	sparse	3	ecotone	none	present	none	sand	10	none	none	oligohumus	2	1	1	1	1	1	1
77	163	E	11.5	11.5	4	239.05	239.05	Rhantus pulverosus	Dytiscidae	Predators	1	0	0	1	2005.08.20	lato	9	Długie	Bory Tucholskie	Distrophic	sparse	3	ecotone	none	present	none	sand	10	none	none	oligohumus	2	1	1	1	1	1	1
77	163	E	3.3	3.3	2	8.5	8.5	Hygrotus inaequalis	Dytiscidae	Predators	1	0	0	1	2005.08.20	lato	9	Długie	Bory Tucholskie	Distrophic	sparse	3	ecotone	none	present	none	sand	10	none	none	oligohumus	2	1	1	1	1	1	1
77	163	E	2.85	2.85	1	8.5	8.5	Haliplus ruficollis	Haliplidae	Polyphages	0	1	0	1	2005.08.20	lato	9	Długie	Bory Tucholskie	Distrophic	sparse	3	ecotone	none	present	none	sand	10	none	none	oligohumus	2	1	1	1	1	1	1
77	163	T	2.8	8.4	1	8.5	25.5	Anacaena lutescens	Hydrophilidae	Saprophages	0	0	1	3	2005.08.20	lato	9	Długie	Bory Tucholskie	Distrophic	sparse	3	ecotone	none	present	none	sand	10	none	none	oligohumus	2	1	1	1	1	1	1
78	164	E	7.5	7.5	3	40.35	40.35	Hydrobius fuscipes	Hydrophilidae	Saprophages	0	0	1	1	2005.08.20	lato	9	Długie	Bory Tucholskie	Distrophic	sparse	3	ecotone	none	present	none	sand	20	none	none	oligohumus	2	1	1	2	1	1	1
78	164	E	3.6	3.6	2	8.5	8.5	Noterus crassicornis	Noteridae	Predators	1	0	0	1	2005.08.20	lato	9	Długie	Bory Tucholskie	Distrophic	sparse	3	ecotone	none	present	none	sand	30	none	none	oligohumus	2	1	1	3	1	1	1
78	164	T	3.9	3.9	2	8.5	8.5	Hydroporus erythrocephalus	Dytiscidae	Predators	1	0	0	1	2005.08.20	lato	9	Długie	Bory Tucholskie	Distrophic	sparse	3	ecotone	none	present	none	sand	30	none	none	oligohumus	2	1	1	3	1	1	1
79	166	E	2.8	2.8	1	8.5	8.5	Anacaena limbata	Hydrophilidae	Saprophages	0	0	1	1	2005.09.29	lato	1	Moczadło	Bory Tucholskie	Distrophic	sparse	3	ecotone	none	present	none	sand	20	none	none	oligohumus	2	1	1	2	1	1	1
79	166	E	4.6	13.8	2	8.5	25.5	Hyphydrus ovatus	Dytiscidae	Predators	1	0	0	3	2005.09.29	lato	1	Moczadło	Bory Tucholskie	Distrophic	sparse	3	ecotone	none	present	none	sand	20	none	none	oligohumus	2	1	1	2	1	1	1
79	166	E	4.5	4.5	2	8.5	8.5	Laccophilus minutus	Dytiscidae	Predators	1	0	0	1	2005.09.29	lato	1	Moczadło	Bory Tucholskie	Distrophic	sparse	3	ecotone	none	present	none	sand	20	none	none	oligohumus	2	1	1	2	1	1	1
79	166	E	3.6	14.4	2	8.5	34	Noterus crassicornis	Noteridae	Predators	1	0	0	4	2005.09.29	lato	1	Moczadło	Bory Tucholskie	Distrophic	sparse	3	ecotone	none	present	none	sand	20	none	none	oligohumus	2	1	1	2	1	1	1
80	167	T	2.8	2.8	1	8.5	8.5	Anacaena lutescens	Hydrophilidae	Saprophages	0	0	1	1	2005.09.29	lato	1	Moczadło	Bory Tucholskie	Distrophic	sparse	3	ecotone	none	present	none	sand	30	none	none	oligohumus	2	1	1	3	1	1	1
80	167	E	5	5	3	40.35	40.35	Helochares griseus	Hydrophilidae	Saprophages	0	0	1	1	2005.09.29	lato	1	Moczadło	Bory Tucholskie	Distrophic	sparse	3	ecotone	none	present	none	sand	30	none	none	oligohumus	2	1	1	3	1	1	1
80	167	E	4.6	9.2	2	8.5	17	Hyphydrus ovatus	Dytiscidae	Predators	1	0	0	2	2005.09.29	lato	1	Moczadło	Bory Tucholskie	Distrophic	sparse	3	ecotone	none	present	none	sand	30	none	none	oligohumus	2	1	1	3	1	1	1
80	167	E	4.5	4.5	2	8.5	8.5	Laccophilus minutus	Dytiscidae	Predators	1	0	0	1	2005.09.29	lato	1	Moczadło	Bory Tucholskie	Distrophic	sparse	3	ecotone	none	present	none	sand	30	none	none	oligohumus	2	1	1	3	1	1	1
80	167	E	3.6	18	2	8.5	42.5	Noterus crassicornis	Noteridae	Predators	1	0	0	5	2005.09.29	lato	1	Moczadło	Bory Tucholskie	Distrophic	sparse	3	ecotone	none	present	none	sand	30	none	none	oligohumus	2	1	1	3	1	1	1
81	168	T	2.8	2.8	1	8.5	8.5	Anacaena lutescens	Hydrophilidae	Saprophages	0	0	1	1	2005.09.29	lato	1	Moczadło	Bory Tucholskie	Distrophic	sparse	3	ecotone	none	present	none	sand	40	none	none	oligohumus	2	1	1	3	1	1	1
82	169	E	4.6	13.8	2	8.5	25.5	Hyphydrus ovatus	Dytiscidae	Predators	1	0	0	3	2005.09.29	lato	1	Moczadło	Bory Tucholskie	Distrophic	sparse	3	ecotone	none	present	none	sand	20	none	none	oligohumus	2	1	1	2	1	1	1
82	169	A	2.8	8.4	1	8.5	25.5	Laccobius minutus	Dytiscidae	Predators	1	0	0	3	2005.09.29	lato	1	Moczadło	Bory Tucholskie	Distrophic	sparse	3	ecotone	none	present	none	sand	20	none	none	oligohumus	2	1	1	2	1	1	1
82	169	E	3.6	7.2	2	8.5	17	Noterus crassicornis	Noteridae	Predators	1	0	0	2	2005.09.29	lato	1	Moczadło	Bory Tucholskie	Distrophic	sparse	3	ecotone	none	present	none	sand	20	none	none	oligohumus	2	1	1	2	1	1	1
83	171	P	3.75	3.75	2	8.5	8.5	Haliplus flavicollis	Haliplidae	Polyphages	0	1	0	1	2005.09.29	lato	1	Moczadło	Bory Tucholskie	Distrophic	sparse	3	ecotone	none	present	none	sand	10	none	none	oligohumus	2	1	1	1	1	1	1
83	171	E	5	10	3	40.35	80.7	Helochares griseus	Hydrophilidae	Saprophages	0	0	1	2	2005.09.29	lato	1	Moczadło	Bory Tucholskie	Distrophic	sparse	3	ecotone	none	present	none	sand	10	none	none	oligohumus	2	1	1	1	1	1	1
83	171	P	4.7	4.7	2	8.5	8.5	Laccophilus hyalinus ( Degeer )	Dytiscidae	Predators	1	0	0	1	2005.09.29	lato	1	Moczadło	Bory Tucholskie	Distrophic	sparse	3	ecotone	none	present	none	sand	10	none	none	oligohumus	2	1	1	1	1	1	1
83	171	E	3.6	32.4	2	8.5	76.5	Noterus crassicornis	Noteridae	Predators	1	0	0	9	2005.09.29	lato	1	Moczadło	Bory Tucholskie	Distrophic	sparse	3	ecotone	none	present	none	sand	10	none	none	oligohumus	2	1	1	1	1	1	1
84	172	T	2.8	2.8	1	8.5	8.5	Anacaena lutescens	Hydrophilidae	Saprophages	0	0	1	1	2005.09.29	lato	1	Moczadło	Bory Tucholskie	Distrophic	sparse	3	ecotone	none	present	none	sand	20	none	none	oligohumus	2	1	1	2	1	1	1
84	172	E	5	15	3	40.35	121.05	Helochares griseus	Hydrophilidae	Saprophages	0	0	1	3	2005.09.29	lato	1	Moczadło	Bory Tucholskie	Distrophic	sparse	3	ecotone	none	present	none	sand	20	none	none	oligohumus	2	1	1	2	1	1	1
85	173	E	5	5	3	40.35	40.35	Helochares griseus	Hydrophilidae	Saprophages	0	0	1	1	2005.09.29	lato	1	Moczadło	Bory Tucholskie	Distrophic	sandy bottom	1	ecotone	none	present	none	sand	10	none	none	oligohumus	1	1	1	1	1	1	1
85	173	A	2.8	36.4	1	8.5	110.5	Laccobius minutus	Dytiscidae	Predators	1	0	0	13	2005.09.29	lato	1	Moczadło	Bory Tucholskie	Distrophic	sandy bottom	1	ecotone	none	present	none	sand	10	none	none	oligohumus	1	1	1	1	1	1	1
86	174	T	2.8	5.6	1	8.5	17	Anacaena lutescens	Hydrophilidae	Saprophages	0	0	1	2	2005.09.29	lato	1	Moczadło	Bory Tucholskie	Distrophic	sparse	3	ecotone	none	present	none	sand	20	none	none	oligohumus	2	1	1	2	1	1	1
86	174	A	2.1	2.1	1	5.91	5.91	Hydroglyphus pusillus	Dytiscidae	Predators	1	0	0	1	2005.09.29	lato	1	Moczadło	Bory Tucholskie	Distrophic	sparse	3	ecotone	none	present	none	sand	20	none	none	oligohumus	2	1	1	2	1	1	1
86	174	E	5.1	10.2	3	40.35	80.7	Coelambus impressopunctatus	Dytiscidae	Predators	1	0	0	2	2005.09.29	lato	1	Moczadło	Bory Tucholskie	Distrophic	sparse	3	ecotone	none	present	none	sand	20	none	none	oligohumus	2	1	1	2	1	1	1
86	174	E	5	15	3	40.35	121.05	Helochares griseus	Hydrophilidae	Saprophages	0	0	1	3	2005.09.29	lato	1	Moczadło	Bory Tucholskie	Distrophic	sparse	3	ecotone	none	present	none	sand	20	none	none	oligohumus	2	1	1	2	1	1	1
86	174	T	3.9	3.9	2	8.5	8.5	Hydroporus erythrocephalus	Dytiscidae	Predators	1	0	0	1	2005.09.29	lato	1	Moczadło	Bory Tucholskie	Distrophic	sparse	3	ecotone	none	present	none	sand	20	none	none	oligohumus	2	1	1	2	1	1	1
86	174	T	2.4	4.8	1	5.91	11.82	Hydroporus neglectus	Dytiscidae	Predators	1	0	0	2	2005.09.29	lato	1	Moczadło	Bory Tucholskie	Distrophic	sparse	3	ecotone	none	present	none	sand	20	none	none	oligohumus	2	1	1	2	1	1	1
86	174	E	3.3	16.5	2	8.5	42.5	Hygrotus inaequalis	Dytiscidae	Predators	1	0	0	5	2005.09.29	lato	1	Moczadło	Bory Tucholskie	Distrophic	sparse	3	ecotone	none	present	none	sand	20	none	none	oligohumus	2	1	1	2	1	1	1
86	174	E	4.6	64.4	2	8.5	119	Hyphydrus ovatus	Dytiscidae	Predators	1	0	0	14	2005.09.29	lato	1	Moczadło	Bory Tucholskie	Distrophic	sparse	3	ecotone	none	present	none	sand	20	none	none	oligohumus	2	1	1	2	1	1	1
86	174	E	4.5	9	2	8.5	17	Laccophilus minutus	Dytiscidae	Predators	1	0	0	2	2005.09.29	lato	1	Moczadło	Bory Tucholskie	Distrophic	sparse	3	ecotone	none	present	none	sand	20	none	none	oligohumus	2	1	1	2	1	1	1
86	174	E	3.6	3.6	2	8.5	8.5	Noterus crassicornis	Noteridae	Predators	1	0	0	1	2005.09.29	lato	1	Moczadło	Bory Tucholskie	Distrophic	sparse	3	ecotone	none	present	none	sand	20	none	none	oligohumus	2	1	1	2	1	1	1
87	175	E	4.5	4.5	2	8.5	8.5	Laccophilus minutus	Dytiscidae	Predators	1	0	0	1	2005.09.29	lato	1	Moczadło	Bory Tucholskie	Distrophic	sparse	3	ecotone	none	present	none	sand	20	none	none	oligohumus	2	1	1	2	1	1	1
87	175	E	3.6	3.6	2	8.5	8.5	Noterus crassicornis	Noteridae	Predators	1	0	0	1	2005.09.29	lato	1	Moczadło	Bory Tucholskie	Distrophic	sparse	3	ecotone	none	present	none	sand	20	none	none	oligohumus	2	1	1	2	1	1	1
88	183	E	3.6	21.6	2	8.5	51	Noterus crassicornis	Noteridae	Predators	1	0	0	6	2005.09.30	jesień	2	Czarne	Bory Tucholskie	Distrophic	dense macrophyte	4	ecotone	none	present	none	sand	10	abundant and coarse	none	oligohumus	3	1	1	1	4	1	1
88	183	E	2.3	506	1	5.91	1300.2	Graptodytes pictus	Dytiscidae	Predators	1	0	0	220	2005.09.30	jesień	2	Czarne	Bory Tucholskie	Distrophic	dense macrophyte	4	ecotone	none	present	none	sand	10	abundant and coarse	none	oligohumus	3	1	1	1	4	1	1
88	183	P	3.4	3.4	2	8.5	8.5	Hygrotus versicolor	Dytiscidae	Predators	1	0	0	1	2005.09.30	jesień	2	Czarne	Bory Tucholskie	Distrophic	dense macrophyte	4	ecotone	none	present	none	sand	10	abundant and coarse	none	oligohumus	3	1	1	1	4	1	1
88	183	E	3.3	3.3	2	8.5	8.5	Hygrotus inaequalis	Dytiscidae	Predators	1	0	0	1	2005.09.30	jesień	2	Czarne	Bory Tucholskie	Distrophic	dense macrophyte	4	ecotone	none	present	none	sand	10	abundant and coarse	none	oligohumus	3	1	1	1	4	1	1
88	183	T	2.8	2.8	1	8.5	8.5	Anacaena lutescens	Hydrophilidae	Saprophages	0	0	1	1	2005.09.30	jesień	2	Czarne	Bory Tucholskie	Distrophic	dense macrophyte	4	ecotone	none	present	none	sand	10	abundant and coarse	none	oligohumus	3	1	1	1	4	1	1
88	183	E	3.7	3.7	2	8.5	8.5	Hydroporus palustris	Dytiscidae	Predators	1	0	0	1	2005.09.30	jesień	2	Czarne	Bory Tucholskie	Distrophic	dense macrophyte	4	ecotone	none	present	none	sand	10	abundant and coarse	none	oligohumus	3	1	1	1	4	1	1
89	184	E	3.6	3.6	2	8.5	8.5	Noterus crassicornis	Noteridae	Predators	1	0	0	1	2005.09.30	jesień	2	Czarne	Bory Tucholskie	Distrophic	dense macrophyte	4	ecotone	none	present	none	sand	20	abundant and coarse	none	oligohumus	3	1	1	2	4	1	1
89	184	P	3.4	3.4	2	8.5	8.5	Hygrotus versicolor	Dytiscidae	Predators	1	0	0	1	2005.09.30	jesień	2	Czarne	Bory Tucholskie	Distrophic	dense macrophyte	4	ecotone	none	present	none	sand	20	abundant and coarse	none	oligohumus	3	1	1	2	4	1	1
89	184	E	2.3	170.2	1	5.91	437.34	Graptodytes pictus	Dytiscidae	Predators	1	0	0	74	2005.09.30	jesień	2	Czarne	Bory Tucholskie	Distrophic	dense macrophyte	4	ecotone	none	present	none	sand	20	abundant and coarse	none	oligohumus	3	1	1	2	4	1	1
90	185	E	2.3	177.1	1	5.91	455.07	Graptodytes pictus	Dytiscidae	Predators	1	0	0	77	2005.09.30	jesień	2	Czarne	Bory Tucholskie	Distrophic	dense macrophyte	4	ecotone	none	present	none	sand	10	abundant and coarse	none	oligohumus	3	1	1	1	4	1	1
90	185	P	3.4	17	2	8.5	42.5	Hygrotus versicolor	Dytiscidae	Predators	1	0	0	5	2005.09.30	jesień	2	Czarne	Bory Tucholskie	Distrophic	dense macrophyte	4	ecotone	none	present	none	sand	10	abundant and coarse	none	oligohumus	3	1	1	1	4	1	1
90	185	E	3.7	3.7	2	8.5	8.5	Hydroporus palustris	Dytiscidae	Predators	1	0	0	1	2005.09.30	jesień	2	Czarne	Bory Tucholskie	Distrophic	dense macrophyte	4	ecotone	none	present	none	sand	10	abundant and coarse	none	oligohumus	3	1	1	1	4	1	1
90	185	T	2.7	13.5	1	8.5	42.5	Hydroporus obscurus	Dytiscidae	Predators	1	0	0	5	2005.09.30	jesień	2	Czarne	Bory Tucholskie	Distrophic	dense macrophyte	4	ecotone	none	present	none	sand	10	abundant and coarse	none	oligohumus	3	1	1	1	4	1	1
90	185	T	3.1	3.1	2	8.5	8.5	Hydroporus tristis	Dytiscidae	Predators	1	0	0	1	2005.09.30	jesień	2	Czarne	Bory Tucholskie	Distrophic	dense macrophyte	4	ecotone	none	present	none	sand	10	abundant and coarse	none	oligohumus	3	1	1	1	4	1	1
90	185	E	3.6	3.6	2	8.5	8.5	Noterus crassicornis	Noteridae	Predators	1	0	0	1	2005.09.30	jesień	2	Czarne	Bory Tucholskie	Distrophic	dense macrophyte	4	ecotone	none	present	none	sand	10	abundant and coarse	none	oligohumus	3	1	1	1	4	1	1
90	185	T	2.8	2.8	1	8.5	8.5	Anacaena lutescens	Hydrophilidae	Saprophages	0	0	1	1	2005.09.30	jesień	2	Czarne	Bory Tucholskie	Distrophic	dense macrophyte	4	ecotone	none	present	none	sand	10	abundant and coarse	none	oligohumus	3	1	1	1	4	1	1
91	186	P	11	11	4	239.05	239.05	Ilybius fenestratus	Dytiscidae	Predators	1	0	0	1	2005.09.30	jesień	2	Czarne	Bory Tucholskie	Distrophic	dense macrophyte	4	ecotone	none	present	none	sand	20	abundant and coarse	none	oligohumus	3	1	1	2	4	1	1
91	186	E	3.6	176.4	2	8.5	416.5	Noterus crassicornis	Noteridae	Predators	1	0	0	49	2005.09.30	jesień	2	Czarne	Bory Tucholskie	Distrophic	dense macrophyte	4	ecotone	none	present	none	sand	20	abundant and coarse	none	oligohumus	3	1	1	2	4	1	1
91	186	E	2.3	124.2	1	5.91	319.14	Graptodytes pictus	Dytiscidae	Predators	1	0	0	54	2005.09.30	jesień	2	Czarne	Bory Tucholskie	Distrophic	dense macrophyte	4	ecotone	none	present	none	sand	20	abundant and coarse	none	oligohumus	3	1	1	2	4	1	1
91	186	P	3.4	10.2	2	8.5	25.5	Hygrotus versicolor	Dytiscidae	Predators	1	0	0	3	2005.09.30	jesień	2	Czarne	Bory Tucholskie	Distrophic	dense macrophyte	4	ecotone	none	present	none	sand	20	abundant and coarse	none	oligohumus	3	1	1	2	4	1	1
92	187	P	11	77	4	239.05	1673.35	Ilybius fenestratus	Dytiscidae	Predators	1	0	0	7	2005.09.30	jesień	2	Czarne	Bory Tucholskie	Distrophic	dense macrophyte	4	ecotone	none	present	none	sand	10	abundant and coarse	none	oligohumus	3	1	1	1	4	1	1
92	187	E	3.6	90	2	8.5	212.5	Noterus crassicornis	Noteridae	Predators	1	0	0	25	2005.09.30	jesień	2	Czarne	Bory Tucholskie	Distrophic	dense macrophyte	4	ecotone	none	present	none	sand	10	abundant and coarse	none	oligohumus	3	1	1	1	4	1	1
92	187	E	5	5	3	40.35	40.35	Helochares griseus	Hydrophilidae	Saprophages	0	0	1	1	2005.09.30	jesień	2	Czarne	Bory Tucholskie	Distrophic	dense macrophyte	4	ecotone	none	present	none	sand	10	abundant and coarse	none	oligohumus	3	1	1	1	4	1	1
92	187	E	2.3	78.2	1	5.91	200.94	Graptodytes pictus	Dytiscidae	Predators	1	0	0	34	2005.09.30	jesień	2	Czarne	Bory Tucholskie	Distrophic	dense macrophyte	4	ecotone	none	present	none	sand	10	abundant and coarse	none	oligohumus	3	1	1	1	4	1	1
92	187	P	3.4	17	2	8.5	42.5	Hygrotus versicolor	Dytiscidae	Predators	1	0	0	5	2005.09.30	jesień	2	Czarne	Bory Tucholskie	Distrophic	dense macrophyte	4	ecotone	none	present	none	sand	10	abundant and coarse	none	oligohumus	3	1	1	1	4	1	1
92	187	T	2.7	16.2	1	8.5	51	Hydroporus obscurus	Dytiscidae	Predators	1	0	0	6	2005.09.30	jesień	2	Czarne	Bory Tucholskie	Distrophic	dense macrophyte	4	ecotone	none	present	none	sand	10	abundant and coarse	none	oligohumus	3	1	1	1	4	1	1
92	187	T	3.1	3.1	2	8.5	8.5	Hydroporus incognitus	Dytiscidae	Predators	1	0	0	1	2005.09.30	jesień	2	Czarne	Bory Tucholskie	Distrophic	dense macrophyte	4	ecotone	none	present	none	sand	10	abundant and coarse	none	oligohumus	3	1	1	1	4	1	1
93	188	E	2.3	11.5	1	5.91	29.55	Graptodytes pictus	Dytiscidae	Predators	1	0	0	5	2005.09.30	lato	2	Czarne	Bory Tucholskie	Distrophic	sparse	3	ecotone	none	present	none	sand	10	abundant and coarse	none	oligohumus	2	1	1	1	4	1	1
93	188	E	3.6	7.2	2	8.5	17	Noterus crassicornis	Noteridae	Predators	1	0	0	2	2005.09.30	lato	2	Czarne	Bory Tucholskie	Distrophic	sparse	3	ecotone	none	present	none	sand	10	abundant and coarse	none	oligohumus	2	1	1	1	4	1	1
93	189	P	11	22	4	239.05	478.1	Ilybius fenestratus	Dytiscidae	Predators	1	0	0	2	2005.09.30	jesień	2	Czarne	Bory Tucholskie	Distrophic	dense macrophyte	4	ecotone	none	present	none	sand	10	abundant and coarse	none	oligohumus	3	1	1	1	4	1	1
93	189	E	3.6	68.4	2	8.5	161.5	Noterus crassicornis	Noteridae	Predators	1	0	0	19	2005.09.30	jesień	2	Czarne	Bory Tucholskie	Distrophic	dense macrophyte	4	ecotone	none	present	none	sand	10	abundant and coarse	none	oligohumus	3	1	1	1	4	1	1
93	189	E	2.3	87.4	1	5.91	224.58	Graptodytes pictus	Dytiscidae	Predators	1	0	0	38	2005.09.30	jesień	2	Czarne	Bory Tucholskie	Distrophic	dense macrophyte	4	ecotone	none	present	none	sand	10	abundant and coarse	none	oligohumus	3	1	1	1	4	1	1
93	189	T	2.8	5.6	1	8.5	17	Anacaena lutescens	Hydrophilidae	Saprophages	0	0	1	2	2005.09.30	lato	2	Czarne	Bory Tucholskie	Distrophic	sparse	3	ecotone	none	present	none	sand	10	abundant and coarse	none	oligohumus	2	1	1	1	4	1	1
93	189	P	3.4	10.2	2	8.5	25.5	Hygrotus versicolor	Dytiscidae	Predators	1	0	0	3	2005.09.30	lato	2	Czarne	Bory Tucholskie	Distrophic	sparse	3	ecotone	none	present	none	sand	10	abundant and coarse	none	oligohumus	2	1	1	1	4	1	1
93	189	T	2.4	2.4	1	5.91	5.91	Hydroporus neglectus	Dytiscidae	Predators	1	0	0	1	2005.09.30	lato	2	Czarne	Bory Tucholskie	Distrophic	sparse	3	ecotone	none	present	none	sand	10	abundant and coarse	none	oligohumus	2	1	1	1	4	1	1
94	190	E	3.6	7.2	2	8.5	17	Noterus crassicornis	Noteridae	Predators	1	0	0	2	2005.09.30	lato	4	Sosnówek	Bory Tucholskie	Distrophic	sparse	3	ecotone	none	present	none	sand	20	none	none	oligohumus	2	1	1	2	1	1	1
94	190	P	11	11	4	239.05	239.05	Ilybius fenestratus	Dytiscidae	Predators	1	0	0	1	2005.09.30	lato	4	Sosnówek	Bory Tucholskie	Distrophic	sparse	3	ecotone	none	present	none	sand	20	none	none	oligohumus	2	1	1	2	1	1	1
94	190	T	2.8	14	1	8.5	42.5	Anacaena lutescens	Hydrophilidae	Saprophages	0	0	1	5	2005.09.30	lato	4	Sosnówek	Bory Tucholskie	Distrophic	sparse	3	ecotone	none	present	none	sand	20	none	none	oligohumus	2	1	1	2	1	1	1
94	190	E	2.3	4.6	1	5.91	11.82	Graptodytes pictus	Dytiscidae	Predators	1	0	0	2	2005.09.30	lato	4	Sosnówek	Bory Tucholskie	Distrophic	sparse	3	ecotone	none	present	none	sand	20	none	none	oligohumus	2	1	1	2	1	1	1
94	190	E	1.85	1.85	1	5.91	5.91	Limnebius parvulus	Hydraenidae	Saprophages	0	0	1	1	2005.09.30	lato	4	Sosnówek	Bory Tucholskie	Distrophic	sparse	3	ecotone	none	present	none	sand	20	none	none	oligohumus	2	1	1	2	1	1	1
94	190	T	3.9	3.9	2	8.5	8.5	Enochrus coarctatus	Hydrophilidae	Saprophages	0	0	1	1	2005.09.30	lato	4	Sosnówek	Bory Tucholskie	Distrophic	sparse	3	ecotone	none	present	none	sand	20	none	none	oligohumus	2	1	1	2	1	1	1
94	190	E	3.7	3.7	2	8.5	8.5	Hydroporus palustris	Dytiscidae	Predators	1	0	0	1	2005.09.30	lato	4	Sosnówek	Bory Tucholskie	Distrophic	sparse	3	ecotone	none	present	none	sand	20	none	none	oligohumus	2	1	1	2	1	1	1
94	190	T	2.4	2.4	1	5.91	5.91	Hydroporus neglectus	Dytiscidae	Predators	1	0	0	1	2005.09.30	lato	4	Sosnówek	Bory Tucholskie	Distrophic	sparse	3	ecotone	none	present	none	sand	20	none	none	oligohumus	2	1	1	2	1	1	1
94	190	T	3.9	3.9	2	8.5	8.5	Hydroporus erythrocephalus	Dytiscidae	Predators	1	0	0	1	2005.09.30	lato	4	Sosnówek	Bory Tucholskie	Distrophic	sparse	3	ecotone	none	present	none	sand	20	none	none	oligohumus	2	1	1	2	1	1	1
95	198	E	3.6	14.4	2	8.5	34	Noterus crassicornis	Noteridae	Predators	1	0	0	4	2005.09.30	lato	10	Nierybno	Bory Tucholskie	Distrophic	sparse	3	ecotone	none	present	none	sand and silt	20	abundant and coarse	none	oligohumus	2	1	2	2	4	1	1
95	198	T	2.8	25.2	1	8.5	76.5	Anacaena lutescens	Hydrophilidae	Saprophages	0	0	1	9	2005.09.30	lato	10	Nierybno	Bory Tucholskie	Distrophic	sparse	3	ecotone	none	present	none	sand and silt	20	abundant and coarse	none	oligohumus	2	1	2	2	4	1	1
95	198	P	11	11	4	239.05	239.05	Ilybius fenestratus	Dytiscidae	Predators	1	0	0	1	2005.09.30	lato	10	Nierybno	Bory Tucholskie	Distrophic	sparse	3	ecotone	none	present	none	sand and silt	20	abundant and coarse	none	oligohumus	2	1	2	2	4	1	1
95	198	T	3.9	3.9	2	8.5	8.5	Enochrus coarctatus	Hydrophilidae	Saprophages	0	0	1	1	2005.09.30	lato	10	Nierybno	Bory Tucholskie	Distrophic	sparse	3	ecotone	none	present	none	sand and silt	20	abundant and coarse	none	oligohumus	2	1	2	2	4	1	1
95	198	T	3.9	3.9	2	8.5	8.5	Hydroporus erythrocephalus	Dytiscidae	Predators	1	0	0	1	2005.09.30	lato	10	Nierybno	Bory Tucholskie	Distrophic	sparse	3	ecotone	none	present	none	sand and silt	20	abundant and coarse	none	oligohumus	2	1	2	2	4	1	1
96	199	P	11	22	4	239.05	478.1	Ilybius fenestratus	Dytiscidae	Predators	1	0	0	2	2005.09.30	lato	10	Nierybno	Bory Tucholskie	Distrophic	sparse	3	ecotone	none	present	none	sand and silt	20	abundant and coarse	none	oligohumus	2	1	2	2	4	1	1
96	199	E	3.6	14.4	2	8.5	34	Noterus crassicornis	Noteridae	Predators	1	0	0	4	2005.09.30	lato	10	Nierybno	Bory Tucholskie	Distrophic	sparse	3	ecotone	none	present	none	sand and silt	20	abundant and coarse	none	oligohumus	2	1	2	2	4	1	1
96	199	T	2.8	25.2	1	8.5	76.5	Anacaena lutescens	Hydrophilidae	Saprophages	0	0	1	9	2005.09.30	lato	10	Nierybno	Bory Tucholskie	Distrophic	sparse	3	ecotone	none	present	none	sand and silt	20	abundant and coarse	none	oligohumus	2	1	2	2	4	1	1
96	199	T	3.9	7.8	2	8.5	17	Enochrus coarctatus	Hydrophilidae	Saprophages	0	0	1	2	2005.09.30	lato	10	Nierybno	Bory Tucholskie	Distrophic	sparse	3	ecotone	none	present	none	sand and silt	20	abundant and coarse	none	oligohumus	2	1	2	2	4	1	1
97	200	T	2.8	33.6	1	8.5	102	Anacaena lutescens	Hydrophilidae	Saprophages	0	0	1	12	2005.09.30	lato	10	Nierybno	Bory Tucholskie	Distrophic	sparse	3	ecotone	none	present	none	sand and silt	10	abundant and coarse	none	oligohumus	2	1	2	1	4	1	1
97	200	E	5	10	3	40.35	80.7	Helochares griseus	Hydrophilidae	Saprophages	0	0	1	2	2005.09.30	lato	10	Nierybno	Bory Tucholskie	Distrophic	sparse	3	ecotone	none	present	none	sand and silt	10	abundant and coarse	none	oligohumus	2	1	2	1	4	1	1
97	200	T	3.9	3.9	2	8.5	8.5	Enochrus coarctatus	Hydrophilidae	Saprophages	0	0	1	1	2005.09.30	lato	10	Nierybno	Bory Tucholskie	Distrophic	sparse	3	ecotone	none	present	none	sand and silt	10	abundant and coarse	none	oligohumus	2	1	2	1	4	1	1
97	200	T	2.7	2.7	1	8.5	8.5	Hydroporus obscurus	Dytiscidae	Predators	1	0	0	1	2005.09.30	lato	10	Nierybno	Bory Tucholskie	Distrophic	sparse	3	ecotone	none	present	none	sand and silt	10	abundant and coarse	none	oligohumus	2	1	2	1	4	1	1
97	200	T	3	3	2	8.5	8.5	Hydroporus angustatus	Dytiscidae	Predators	1	0	0	1	2005.09.30	lato	10	Nierybno	Bory Tucholskie	Distrophic	sparse	3	ecotone	none	present	none	sand and silt	10	abundant and coarse	none	oligohumus	2	1	2	1	4	1	1
97	200	T	1.85	1.85	1	5.91	5.91	Hydroporus scalesianus	Dytiscidae	Predators	1	0	0	1	2005.09.30	lato	10	Nierybno	Bory Tucholskie	Distrophic	sparse	3	ecotone	none	present	none	sand and silt	10	abundant and coarse	none	oligohumus	2	1	2	1	4	1	1
98	202	E	4.5	4.5	2	8.5	8.5	Laccophilus minutus	Dytiscidae	Predators	1	0	0	1	2005.09.30	lato	10	Nierybno	Bory Tucholskie	Distrophic	sparse	3	ecotone	none	present	none	sand	20	none	none	oligohumus	2	1	1	2	1	1	1
98	202	E	3.6	3.6	2	8.5	8.5	Noterus crassicornis	Noteridae	Predators	1	0	0	1	2005.09.30	lato	10	Nierybno	Bory Tucholskie	Distrophic	sparse	3	ecotone	none	present	none	sand	20	none	none	oligohumus	2	1	1	2	1	1	1
98	202	T	2.7	2.7	1	8.5	8.5	Hydroporus obscurus	Dytiscidae	Predators	1	0	0	1	2005.09.30	lato	10	Nierybno	Bory Tucholskie	Distrophic	sparse	3	ecotone	none	present	none	sand	20	none	none	oligohumus	2	1	1	2	1	1	1
98	202	E	5	5	3	40.35	40.35	Helochares griseus	Hydrophilidae	Saprophages	0	0	1	1	2005.09.30	lato	10	Nierybno	Bory Tucholskie	Distrophic	sparse	3	ecotone	none	present	none	sand	20	none	none	oligohumus	2	1	1	2	1	1	1
98	202	T	2.8	5.6	1	8.5	17	Anacaena lutescens	Hydrophilidae	Saprophages	0	0	1	2	2005.09.30	lato	10	Nierybno	Bory Tucholskie	Distrophic	sparse	3	ecotone	none	present	none	sand	20	none	none	oligohumus	2	1	1	2	1	1	1
99	203	E	3.6	36	2	8.5	85	Noterus crassicornis	Noteridae	Predators	1	0	0	10	2005.09.30	lato	10	Nierybno	Bory Tucholskie	Distrophic	sphagnum mat	5	pressed Sphagnum mat	none	present	none	Sphagnum	10	none	none	oligohumus	4	3	3	1	1	1	1
99	203	E	5	35	3	40.35	282.45	Helochares griseus	Hydrophilidae	Saprophages	0	0	1	7	2005.09.30	lato	10	Nierybno	Bory Tucholskie	Distrophic	sphagnum mat	5	pressed Sphagnum mat	none	present	none	Sphagnum	10	none	none	oligohumus	4	3	3	1	1	1	1
99	203	T	2.8	11.2	1	5.91	23.64	Anacaena lutescens	Hydrophilidae	Saprophages	0	0	1	4	2005.09.30	lato	10	Nierybno	Bory Tucholskie	Distrophic	sphagnum mat	5	pressed Sphagnum mat	none	present	none	Sphagnum	10	none	none	oligohumus	4	3	3	1	1	1	1
99	203	E	4	8	2	5.91	11.82	Coelostoma orbiculare	Hydrophilidae	Saprophages	0	0	1	2	2005.09.30	lato	10	Nierybno	Bory Tucholskie	Distrophic	sphagnum mat	5	pressed Sphagnum mat	none	present	none	Sphagnum	10	none	none	oligohumus	4	3	3	1	1	1	1
99	203	T	3.9	7.8	2	8.5	17	Enochrus coarctatus	Hydrophilidae	Saprophages	0	0	1	2	2005.09.30	lato	10	Nierybno	Bory Tucholskie	Distrophic	sphagnum mat	5	pressed Sphagnum mat	none	present	none	Sphagnum	10	none	none	oligohumus	4	3	3	1	1	1	1
99	203	T	3.7	3.7	2	8.5	8.5	Enochrus affinis	Hydrophilidae	Saprophages	0	0	1	1	2005.09.30	lato	10	Nierybno	Bory Tucholskie	Distrophic	sphagnum mat	5	pressed Sphagnum mat	none	present	none	Sphagnum	10	none	none	oligohumus	4	3	3	1	1	1	1
99	203	T	2.7	13.5	1	5.91	29.55	Hydroporus obscurus	Dytiscidae	Predators	1	0	0	5	2005.09.30	lato	10	Nierybno	Bory Tucholskie	Distrophic	sphagnum mat	5	pressed Sphagnum mat	none	present	none	Sphagnum	10	none	none	oligohumus	4	3	3	1	1	1	1
99	203	T	2.4	7.2	1	5.91	17.73	Hydroporus neglectus	Dytiscidae	Predators	1	0	0	3	2005.09.30	lato	10	Nierybno	Bory Tucholskie	Distrophic	sphagnum mat	5	pressed Sphagnum mat	none	present	none	Sphagnum	10	none	none	oligohumus	4	3	3	1	1	1	1
99	203	T	1.85	3.7	1	5.91	11.82	Hydroporus scalesianus	Dytiscidae	Predators	1	0	0	2	2005.09.30	lato	10	Nierybno	Bory Tucholskie	Distrophic	sphagnum mat	5	pressed Sphagnum mat	none	present	none	Sphagnum	10	none	none	oligohumus	4	3	3	1	1	1	1
100	204	E	3.6	14.4	2	8.5	34	Noterus crassicornis	Noteridae	Predators	1	0	0	4	2005.09.30	lato	10	Nierybno	Bory Tucholskie	Distrophic	sparse	3	ecotone	none	present	none	sand and silt	20	abundant and fine	none	oligohumus	2	1	2	2	3	1	1
100	204	T	2.7	10.8	1	8.5	34	Hydroporus obscurus	Dytiscidae	Predators	1	0	0	4	2005.09.30	lato	10	Nierybno	Bory Tucholskie	Distrophic	sparse	3	ecotone	none	present	none	sand and silt	20	abundant and fine	none	oligohumus	2	1	2	2	3	1	1
100	204	P	3.4	3.4	2	8.5	8.5	Hygrotus versicolor	Dytiscidae	Predators	1	0	0	1	2005.09.30	lato	10	Nierybno	Bory Tucholskie	Distrophic	sparse	3	ecotone	none	present	none	sand and silt	20	abundant and fine	none	oligohumus	2	1	2	2	3	1	1
101	226	T	2.8	44.8	1	5.91	94.56	Anacaena lutescens	Hydrophilidae	Saprophages	0	0	1	16	2006.04.30	wiosna	1	Moczadło	Bory Tucholskie	Distrophic	sphagnum mat	5	pressed Sphagnum mat	none	present	none	Sphagnum	10	none	none	oligohumus	4	3	3	1	1	1	1
101	226	E	4	16	2	5.91	23.64	Coelostoma orbiculare	Hydrophilidae	Saprophages	0	0	1	4	2006.04.30	wiosna	1	Moczadło	Bory Tucholskie	Distrophic	sphagnum mat	5	pressed Sphagnum mat	none	present	none	Sphagnum	10	none	none	oligohumus	4	3	3	1	1	1	1
101	226	T	3.7	3.7	2	8.5	8.5	Enochrus affinis	Hydrophilidae	Saprophages	0	0	1	1	2006.04.30	wiosna	1	Moczadło	Bory Tucholskie	Distrophic	sphagnum mat	5	pressed Sphagnum mat	none	present	none	Sphagnum	10	none	none	oligohumus	4	3	3	1	1	1	1
101	226	E	5	10	3	40.35	80.7	Helochares griseus	Hydrophilidae	Saprophages	0	0	1	2	2006.04.30	wiosna	1	Moczadło	Bory Tucholskie	Distrophic	sphagnum mat	5	pressed Sphagnum mat	none	present	none	Sphagnum	10	none	none	oligohumus	4	3	3	1	1	1	1
101	226	E	7.5	22.5	3	40.35	121.05	Hydrobius fuscipes	Hydrophilidae	Saprophages	0	0	1	3	2006.04.30	wiosna	1	Moczadło	Bory Tucholskie	Distrophic	sphagnum mat	5	pressed Sphagnum mat	none	present	none	Sphagnum	10	none	none	oligohumus	4	3	3	1	1	1	1
101	226	T	2.4	2.4	1	5.91	5.91	Hydroporus neglectus	Dytiscidae	Predators	1	0	0	1	2006.04.30	wiosna	1	Moczadło	Bory Tucholskie	Distrophic	sphagnum mat	5	pressed Sphagnum mat	none	present	none	Sphagnum	10	none	none	oligohumus	4	3	3	1	1	1	1
101	226	E	3.6	86.4	2	8.5	204	Noterus crassicornis	Noteridae	Predators	1	0	0	24	2006.04.30	wiosna	1	Moczadło	Bory Tucholskie	Distrophic	sphagnum mat	5	pressed Sphagnum mat	none	present	none	Sphagnum	10	abundant and coarse	none	oligohumus	4	3	3	1	4	1	1
102	227	T	2.8	19.6	1	8.5	59.5	Anacaena lutescens	Hydrophilidae	Saprophages	0	0	1	7	2006.04.30	wiosna	1	Moczadło	Bory Tucholskie	Distrophic	sparse	3	ecotone	none	present	none	sand and silt	30	abundant and coarse	none	oligohumus	2	1	2	3	4	1	1
102	227	E	5	5	3	40.35	40.35	Helochares griseus	Hydrophilidae	Saprophages	0	0	1	1	2006.04.30	wiosna	1	Moczadło	Bory Tucholskie	Distrophic	sparse	3	ecotone	none	present	none	sand and silt	30	abundant and coarse	none	oligohumus	2	1	2	3	4	1	1
102	227	E	7.5	7.5	3	40.35	40.35	Hydrobius fuscipes	Hydrophilidae	Saprophages	0	0	1	1	2006.04.30	wiosna	1	Moczadło	Bory Tucholskie	Distrophic	sparse	3	ecotone	none	present	none	sand and silt	30	abundant and coarse	none	oligohumus	2	1	2	3	4	1	1
102	227	E	2.75	5.5	1	8.5	17	Hydrochus carinatus	Hydrophilidae	Saprophages	0	0	1	2	2006.04.30	wiosna	1	Moczadło	Bory Tucholskie	Distrophic	sparse	3	ecotone	none	present	none	sand and silt	30	abundant and coarse	none	oligohumus	2	1	2	3	4	1	1
102	227	E	4.6	9.2	2	8.5	17	Hyphydrus ovatus	Dytiscidae	Predators	1	0	0	2	2006.04.30	wiosna	1	Moczadło	Bory Tucholskie	Distrophic	sparse	3	ecotone	none	present	none	sand and silt	30	abundant and coarse	none	oligohumus	2	1	2	3	4	1	1
102	227	E	3.6	10.8	2	8.5	25.5	Noterus crassicornis	Noteridae	Predators	1	0	0	3	2006.04.30	wiosna	1	Moczadło	Bory Tucholskie	Distrophic	sparse	3	ecotone	none	present	none	sand and silt	30	abundant and coarse	none	oligohumus	2	1	2	3	4	1	1
103	228	E	4.6	4.6	2	8.5	8.5	Hyphydrus ovatus	Dytiscidae	Predators	1	0	0	1	2006.04.30	wiosna	1	Moczadło	Bory Tucholskie	Distrophic	sparse	3	ecotone	none	present	none	sand and silt	30	abundant and coarse	none	oligohumus	2	1	2	3	4	1	1
104	229	E	7.5	15	3	40.35	80.7	Hydrobius fuscipes	Hydrophilidae	Saprophages	0	0	1	2	2006.04.30	wiosna	1	Moczadło	Bory Tucholskie	Distrophic	sparse	3	ecotone	none	present	none	sand and silt	30	abundant and coarse	none	oligohumus	2	1	2	3	4	1	1
104	229	E	4.6	9.2	2	8.5	17	Hyphydrus ovatus	Dytiscidae	Predators	1	0	0	2	2006.04.30	wiosna	1	Moczadło	Bory Tucholskie	Distrophic	sparse	3	ecotone	none	present	none	sand and silt	30	abundant and coarse	none	oligohumus	2	1	2	3	4	1	1
105	231	T	2.8	58.8	1	8.5	178.5	Anacaena lutescens	Hydrophilidae	Saprophages	0	0	1	21	2006.04.30	wiosna	1	Moczadło	Bory Tucholskie	Distrophic	sandy bottom	1	ecotone	none	none	none	sand	10	abundant and coarse	none	oligohumus	1	1	1	1	4	1	1
105	231	E	1.3	1.3	1	5.91	5.91	Chaetarthria seminulum ( Herbst. )	Hydrophilidae	Saprophages	0	0	1	1	2006.04.30	wiosna	1	Moczadło	Bory Tucholskie	Distrophic	sandy bottom	1	ecotone	none	none	none	sand	10	abundant and coarse	none	oligohumus	1	1	1	1	4	1	1
105	231	E	5	15	3	40.35	121.05	Helochares griseus	Hydrophilidae	Saprophages	0	0	1	3	2006.04.30	wiosna	1	Moczadło	Bory Tucholskie	Distrophic	sandy bottom	1	ecotone	none	none	none	sand	10	abundant and coarse	none	oligohumus	1	1	1	1	4	1	1
105	231	E	7.5	7.5	3	40.35	40.35	Hydrobius fuscipes	Hydrophilidae	Saprophages	0	0	1	1	2006.04.30	wiosna	1	Moczadło	Bory Tucholskie	Distrophic	sandy bottom	1	ecotone	none	none	none	sand	10	abundant and coarse	none	oligohumus	1	1	1	1	4	1	1
105	231	T	3.9	3.9	2	8.5	8.5	Hydroporus erythrocephalus	Dytiscidae	Predators	1	0	0	1	2006.04.30	wiosna	1	Moczadło	Bory Tucholskie	Distrophic	sandy bottom	1	ecotone	none	none	none	sand	10	abundant and coarse	none	oligohumus	1	1	1	1	4	1	1
105	231	A	2.8	2.8	1	8.5	8.5	Laccobius minutus	Dytiscidae	Predators	1	0	0	1	2006.04.30	wiosna	1	Moczadło	Bory Tucholskie	Distrophic	sandy bottom	1	ecotone	none	none	none	sand	10	abundant and coarse	none	oligohumus	1	1	1	1	4	1	1
105	231	E	3.6	3.6	2	8.5	8.5	Noterus crassicornis	Noteridae	Predators	1	0	0	1	2006.04.30	wiosna	1	Moczadło	Bory Tucholskie	Distrophic	sandy bottom	1	ecotone	none	none	none	sand	10	abundant and coarse	none	oligohumus	1	1	1	1	4	1	1
106	232	T	2.8	2.8	1	8.5	8.5	Anacaena lutescens	Hydrophilidae	Saprophages	0	0	1	1	2006.04.30	wiosna	1	Moczadło	Bory Tucholskie	Distrophic	sandy bottom	1	ecotone	none	none	none	sand	10	abundant and coarse	none	oligohumus	1	1	1	1	4	1	1
106	232	E	5	5	3	40.35	40.35	Helochares griseus	Hydrophilidae	Saprophages	0	0	1	1	2006.04.30	wiosna	1	Moczadło	Bory Tucholskie	Distrophic	sandy bottom	1	ecotone	none	none	none	sand	10	abundant and coarse	none	oligohumus	1	1	1	1	4	1	1
106	232	E	2.75	2.75	1	8.5	8.5	Hydrochus carinatus	Hydrophilidae	Saprophages	0	0	1	1	2006.04.30	wiosna	1	Moczadło	Bory Tucholskie	Distrophic	sandy bottom	1	ecotone	none	none	none	sand	10	abundant and coarse	none	oligohumus	1	1	1	1	4	1	1
106	232	T	3.9	3.9	2	8.5	8.5	Hydroporus erythrocephalus	Dytiscidae	Predators	1	0	0	1	2006.04.30	wiosna	1	Moczadło	Bory Tucholskie	Distrophic	sandy bottom	1	ecotone	none	none	none	sand	10	abundant and coarse	none	oligohumus	1	1	1	1	4	1	1
106	232	A	2.8	5.6	1	8.5	17	Laccobius minutus	Dytiscidae	Predators	1	0	0	2	2006.04.30	wiosna	1	Moczadło	Bory Tucholskie	Distrophic	sandy bottom	1	ecotone	none	none	none	sand	10	abundant and coarse	none	oligohumus	1	1	1	1	4	1	1
106	232	E	1.85	1.85	1	5.91	5.91	Limnebius parvulus	Hydraenidae	Saprophages	0	0	1	1	2006.04.30	wiosna	1	Moczadło	Bory Tucholskie	Distrophic	sandy bottom	1	ecotone	none	none	none	sand	10	abundant and coarse	none	oligohumus	1	1	1	1	4	1	1
106	232	E	3.6	3.6	2	8.5	8.5	Noterus crassicornis	Noteridae	Predators	1	0	0	1	2006.04.30	wiosna	1	Moczadło	Bory Tucholskie	Distrophic	sandy bottom	1	ecotone	none	none	none	sand	10	abundant and coarse	none	oligohumus	1	1	1	1	4	1	1
107	233	T	2.8	2.8	1	8.5	8.5	Anacaena lutescens	Hydrophilidae	Saprophages	0	0	1	1	2006.04.30	wiosna	1	Moczadło	Bory Tucholskie	Distrophic	sandy bottom	1	ecotone	none	none	none	sand	10	abundant and coarse	none	oligohumus	1	1	1	1	4	1	1
107	233	E	4	4	2	5.91	5.91	Coelostoma orbiculare	Hydrophilidae	Saprophages	0	0	1	1	2006.04.30	wiosna	1	Moczadło	Bory Tucholskie	Distrophic	sandy bottom	1	ecotone	none	none	none	sand	10	abundant and coarse	none	oligohumus	1	1	1	1	4	1	1
107	233	E	6.1	6.1	3	40.35	40.35	Enochrus testaceus	Hydrophilidae	Saprophages	0	0	1	1	2006.04.30	wiosna	1	Moczadło	Bory Tucholskie	Distrophic	sandy bottom	1	ecotone	none	none	none	sand	10	abundant and coarse	none	oligohumus	1	1	1	1	4	1	1
107	233	E	5	50	3	40.35	403.5	Helochares griseus	Hydrophilidae	Saprophages	0	0	1	10	2006.04.30	wiosna	1	Moczadło	Bory Tucholskie	Distrophic	sandy bottom	1	ecotone	none	none	none	sand	10	abundant and coarse	none	oligohumus	1	1	1	1	4	1	1
107	233	E	2.75	5.5	1	8.5	17	Hydrochus carinatus	Hydrophilidae	Saprophages	0	0	1	2	2006.04.30	wiosna	1	Moczadło	Bory Tucholskie	Distrophic	sandy bottom	1	ecotone	none	none	none	sand	10	abundant and coarse	none	oligohumus	1	1	1	1	4	1	1
107	233	T	3.1	3.1	2	8.5	8.5	Hydroporus incognitus	Dytiscidae	Predators	1	0	0	1	2006.04.30	wiosna	1	Moczadło	Bory Tucholskie	Distrophic	sandy bottom	1	ecotone	none	none	none	sand	10	abundant and coarse	none	oligohumus	1	1	1	1	4	1	1
107	233	A	2.8	39.2	1	8.5	119	Laccobius minutus	Dytiscidae	Predators	1	0	0	14	2006.04.30	wiosna	1	Moczadło	Bory Tucholskie	Distrophic	sandy bottom	1	ecotone	none	none	none	sand	10	abundant and coarse	none	oligohumus	1	1	1	1	4	1	1
108	234	T	2.8	28	1	8.5	85	Anacaena lutescens	Hydrophilidae	Saprophages	0	0	1	10	2006.04.30	wiosna	1	Moczadło	Bory Tucholskie	Distrophic	dense macrophyte	4	ecotone	none	present	none	sand	10	abundant and coarse	none	oligohumus	3	1	1	1	4	1	1
108	234	T	3.7	3.7	2	8.5	8.5	Enochrus affinis	Hydrophilidae	Saprophages	0	0	1	1	2006.04.30	wiosna	1	Moczadło	Bory Tucholskie	Distrophic	dense macrophyte	4	ecotone	none	present	none	sand	10	abundant and coarse	none	oligohumus	3	1	1	1	4	1	1
108	234	E	5	60	3	40.35	484.2	Helochares griseus	Hydrophilidae	Saprophages	0	0	1	12	2006.04.30	wiosna	1	Moczadło	Bory Tucholskie	Distrophic	dense macrophyte	4	ecotone	none	present	none	sand	10	abundant and coarse	none	oligohumus	3	1	1	1	4	1	1
108	234	E	7.5	15	3	40.35	80.7	Hydrobius fuscipes	Hydrophilidae	Saprophages	0	0	1	2	2006.04.30	wiosna	1	Moczadło	Bory Tucholskie	Distrophic	dense macrophyte	4	ecotone	none	present	none	sand	10	abundant and coarse	none	oligohumus	3	1	1	1	4	1	1
108	234	E	4.6	46	2	8.5	85	Hyphydrus ovatus	Dytiscidae	Predators	1	0	0	10	2006.04.30	wiosna	1	Moczadło	Bory Tucholskie	Distrophic	dense macrophyte	4	ecotone	none	present	none	sand	10	abundant and coarse	none	oligohumus	3	1	1	1	4	1	1
108	234	E	3.6	90	2	8.5	212.5	Noterus crassicornis	Noteridae	Predators	1	0	0	25	2006.04.30	wiosna	1	Moczadło	Bory Tucholskie	Distrophic	dense macrophyte	4	ecotone	none	present	none	sand	10	abundant and coarse	none	oligohumus	3	1	1	1	4	1	1
108	234	T	3.1	3.1	2	8.5	8.5	Hydroporus tristis	Dytiscidae	Predators	1	0	0	1	2006.04.30	wiosna	1	Moczadło	Bory Tucholskie	Distrophic	dense macrophyte	4	ecotone	none	present	none	sand	10	abundant and coarse	none	oligohumus	3	1	1	1	4	1	1
109	235	E	7.5	7.5	3	40.35	40.35	Agabus undulatus ( Schr. )	Dytiscidae	Predators	1	0	0	1	2006.04.30	wiosna	1	Moczadło	Bory Tucholskie	Distrophic	sparse	3	ecotone	none	present	none	sand	10	abundant and coarse	none	oligohumus	2	1	1	1	4	1	1
109	235	E	4.6	27.6	2	8.5	51	Hyphydrus ovatus	Dytiscidae	Predators	1	0	0	6	2006.04.30	wiosna	1	Moczadło	Bory Tucholskie	Distrophic	sparse	3	ecotone	none	present	none	sand	10	abundant and coarse	none	oligohumus	2	1	1	1	4	1	1
109	235	E	3.6	3.6	2	8.5	8.5	Noterus crassicornis	Noteridae	Predators	1	0	0	1	2006.04.30	wiosna	1	Moczadło	Bory Tucholskie	Distrophic	sparse	3	ecotone	none	present	none	sand	10	abundant and coarse	none	oligohumus	2	1	1	1	4	1	1
110	236	P	11	165	4	239.05	3585.75	Ilybius fenestratus	Dytiscidae	Predators	1	0	0	15	2006.04.30	wiosna	4	Sosnówek	Bory Tucholskie	Distrophic	sphagnum mat	5	pressed Sphagnum mat	none	present	none	Sphagnum	10	none	none	oligohumus	4	3	3	1	1	1	1
110	236	T	8	8	3	40.35	40.35	Ilybius aenescens	Dytiscidae	Predators	1	0	0	1	2006.04.30	wiosna	4	Sosnówek	Bory Tucholskie	Distrophic	sphagnum mat	5	pressed Sphagnum mat	none	present	none	Sphagnum	10	none	none	oligohumus	4	3	3	1	1	1	1
110	236	E	3.6	79.2	2	8.5	187	Noterus crassicornis	Noteridae	Predators	1	0	0	22	2006.04.30	wiosna	4	Sosnówek	Bory Tucholskie	Distrophic	sphagnum mat	5	pressed Sphagnum mat	none	present	none	Sphagnum	10	none	none	oligohumus	4	3	3	1	1	1	1
110	236	E	5	10	3	40.35	80.7	Helochares griseus	Hydrophilidae	Saprophages	0	0	1	2	2006.04.30	wiosna	4	Sosnówek	Bory Tucholskie	Distrophic	sphagnum mat	5	pressed Sphagnum mat	none	present	none	Sphagnum	10	none	none	oligohumus	4	3	3	1	1	1	1
110	236	E	6	6	3	40.35	40.35	Enochrus ochropterus	Hydrophilidae	Saprophages	0	0	1	1	2006.04.30	wiosna	4	Sosnówek	Bory Tucholskie	Distrophic	sphagnum mat	5	pressed Sphagnum mat	none	present	none	Sphagnum	10	none	none	oligohumus	4	3	3	1	1	1	1
110	236	T	3.7	7.4	2	8.5	17	Enochrus affinis	Hydrophilidae	Saprophages	0	0	1	2	2006.04.30	wiosna	4	Sosnówek	Bory Tucholskie	Distrophic	sphagnum mat	5	pressed Sphagnum mat	none	present	none	Sphagnum	10	none	none	oligohumus	4	3	3	1	1	1	1
110	236	E	4	8	2	5.91	11.82	Coelostoma orbiculare	Hydrophilidae	Saprophages	0	0	1	2	2006.04.30	wiosna	4	Sosnówek	Bory Tucholskie	Distrophic	sphagnum mat	5	pressed Sphagnum mat	none	present	none	Sphagnum	10	none	none	oligohumus	4	3	3	1	1	1	1
110	236	E	7.5	7.5	3	40.35	40.35	Hydrobius fuscipes	Hydrophilidae	Saprophages	0	0	1	1	2006.04.30	wiosna	4	Sosnówek	Bory Tucholskie	Distrophic	sphagnum mat	5	pressed Sphagnum mat	none	present	none	Sphagnum	10	none	none	oligohumus	4	3	3	1	1	1	1
110	236	T	2.7	18.9	1	5.91	41.37	Hydroporus obscurus	Dytiscidae	Predators	1	0	0	7	2006.04.30	wiosna	4	Sosnówek	Bory Tucholskie	Distrophic	sphagnum mat	5	pressed Sphagnum mat	none	present	none	Sphagnum	10	none	none	oligohumus	4	3	3	1	1	1	1
110	236	T	2.8	11.2	1	5.91	23.64	Anacaena lutescens	Hydrophilidae	Saprophages	0	0	1	4	2006.04.30	wiosna	4	Sosnówek	Bory Tucholskie	Distrophic	sphagnum mat	5	pressed Sphagnum mat	none	present	none	Sphagnum	10	none	none	oligohumus	4	3	3	1	1	1	1
110	236	T	3.1	3.1	2	8.5	8.5	Hydroporus tristis	Dytiscidae	Predators	1	0	0	1	2006.04.30	wiosna	4	Sosnówek	Bory Tucholskie	Distrophic	sphagnum mat	5	pressed Sphagnum mat	none	present	none	Sphagnum	10	none	none	oligohumus	4	3	3	1	1	1	1
110	236	T	2.7	2.7	1	5.91	5.91	Hydroporus umbrosus	Dytiscidae	Predators	1	0	0	1	2006.04.30	wiosna	4	Sosnówek	Bory Tucholskie	Distrophic	sphagnum mat	5	pressed Sphagnum mat	none	present	none	Sphagnum	10	none	none	oligohumus	4	3	3	1	1	1	1
110	236	A	3	3	2	8.5	8.5	Helophorus granularis	Hydrophilidae	Saprophages	0	0	1	1	2006.04.30	wiosna	4	Sosnówek	Bory Tucholskie	Distrophic	sphagnum mat	5	pressed Sphagnum mat	none	present	none	Sphagnum	10	none	none	oligohumus	4	3	3	1	1	1	1
111	237	P	11	132	4	239.05	2868.6	Ilybius fenestratus	Dytiscidae	Predators	1	0	0	12	2006.04.30	wiosna	4	Sosnówek	Bory Tucholskie	Distrophic	sandy bottom	1	ecotone	none	none	none	sand	40	scarce and fine	none	oligohumus	1	1	1	3	2	1	1
111	237	E	3.6	10.8	2	8.5	25.5	Noterus crassicornis	Noteridae	Predators	1	0	0	3	2006.04.30	wiosna	4	Sosnówek	Bory Tucholskie	Distrophic	sandy bottom	1	ecotone	none	none	none	sand	40	scarce and fine	none	oligohumus	1	1	1	3	2	1	1
111	237	T	3.9	7.8	2	8.5	17	Hydroporus erythrocephalus	Dytiscidae	Predators	1	0	0	2	2006.04.30	wiosna	4	Sosnówek	Bory Tucholskie	Distrophic	sandy bottom	1	ecotone	none	none	none	sand	40	scarce and fine	none	oligohumus	1	1	1	3	2	1	1
111	237	T	3.1	3.1	2	8.5	8.5	Hydroporus tristis	Dytiscidae	Predators	1	0	0	1	2006.04.30	wiosna	4	Sosnówek	Bory Tucholskie	Distrophic	sandy bottom	1	ecotone	none	none	none	sand	40	scarce and fine	none	oligohumus	1	1	1	3	2	1	1
111	237	T	2.8	2.8	1	8.5	8.5	Anacaena lutescens	Hydrophilidae	Saprophages	0	0	1	1	2006.04.30	wiosna	4	Sosnówek	Bory Tucholskie	Distrophic	sandy bottom	1	ecotone	none	none	none	sand	40	scarce and fine	none	oligohumus	1	1	1	3	2	1	1
111	237	E	10.75	43	4	239.05	956.2	Rhantus notatus	Dytiscidae	Predators	1	0	0	4	2006.04.30	wiosna	4	Sosnówek	Bory Tucholskie	Distrophic	sandy bottom	1	ecotone	none	none	none	sand	40	scarce and fine	none	oligohumus	1	1	1	3	2	1	1
112	238	P	11	121	4	239.05	2629.55	Ilybius fenestratus	Dytiscidae	Predators	1	0	0	11	2006.04.30	wiosna	4	Sosnówek	Bory Tucholskie	Distrophic	sandy bottom	1	ecotone	none	none	none	sand and silt	20	abundant and fine	none	oligohumus	1	1	2	2	3	1	1
112	238	E	3.6	126	2	8.5	297.5	Noterus crassicornis	Noteridae	Predators	1	0	0	35	2006.04.30	wiosna	4	Sosnówek	Bory Tucholskie	Distrophic	sandy bottom	1	ecotone	none	none	none	sand and silt	20	abundant and fine	none	oligohumus	1	1	2	2	3	1	1
112	238	E	5	5	3	40.35	40.35	Helochares griseus	Hydrophilidae	Saprophages	0	0	1	1	2006.04.30	wiosna	4	Sosnówek	Bory Tucholskie	Distrophic	sandy bottom	1	ecotone	none	none	none	sand and silt	20	abundant and fine	none	oligohumus	1	1	2	2	3	1	1
112	238	T	3.9	3.9	2	8.5	8.5	Hydroporus erythrocephalus	Dytiscidae	Predators	1	0	0	1	2006.04.30	wiosna	4	Sosnówek	Bory Tucholskie	Distrophic	sandy bottom	1	ecotone	none	none	none	sand and silt	20	abundant and fine	none	oligohumus	1	1	2	2	3	1	1
112	238	T	3	3	2	8.5	8.5	Hydroporus angustatus	Dytiscidae	Predators	1	0	0	1	2006.04.30	wiosna	4	Sosnówek	Bory Tucholskie	Distrophic	sandy bottom	1	ecotone	none	none	none	sand and silt	20	abundant and fine	none	oligohumus	1	1	2	2	3	1	1
113	240	E	3.6	25.2	2	8.5	59.5	Noterus crassicornis	Noteridae	Predators	1	0	0	7	2006.04.30	wiosna	4	Sosnówek	Bory Tucholskie	Distrophic	sparse	3	ecotone	none	present	none	sand	40	none	none	oligohumus	2	1	1	3	1	1	1
113	240	P	3.4	13.6	2	8.5	34	Hygrotus versicolor	Dytiscidae	Predators	1	0	0	4	2006.04.30	wiosna	4	Sosnówek	Bory Tucholskie	Distrophic	sparse	3	ecotone	none	present	none	sand	40	none	none	oligohumus	2	1	1	3	1	1	1
113	240	E	2.3	16.1	1	5.91	41.37	Graptodytes pictus	Dytiscidae	Predators	1	0	0	7	2006.04.30	wiosna	4	Sosnówek	Bory Tucholskie	Distrophic	sparse	3	ecotone	none	present	none	sand	40	none	none	oligohumus	2	1	1	3	1	1	1
113	240	T	2.7	2.7	1	8.5	8.5	Hydroporus obscurus	Dytiscidae	Predators	1	0	0	1	2006.04.30	wiosna	4	Sosnówek	Bory Tucholskie	Distrophic	sparse	3	ecotone	none	present	none	sand	40	none	none	oligohumus	2	1	1	3	1	1	1
113	240	T	3.1	3.1	2	8.5	8.5	Hydroporus tristis	Dytiscidae	Predators	1	0	0	1	2006.04.30	wiosna	4	Sosnówek	Bory Tucholskie	Distrophic	sparse	3	ecotone	none	present	none	sand	40	none	none	oligohumus	2	1	1	3	1	1	1
113	240	T	2.7	2.7	1	8.5	8.5	Hydroporus umbrosus	Dytiscidae	Predators	1	0	0	1	2006.04.30	wiosna	4	Sosnówek	Bory Tucholskie	Distrophic	sparse	3	ecotone	none	present	none	sand	40	none	none	oligohumus	2	1	1	3	1	1	1
114	241	E	3.6	57.6	2	8.5	136	Noterus crassicornis	Noteridae	Predators	1	0	0	16	2006.04.30	wiosna	4	Sosnówek	Bory Tucholskie	Distrophic	sparse	3	ecotone	none	present	none	sand	20	none	none	oligohumus	2	1	1	2	1	1	1
114	241	P	11	11	4	239.05	239.05	Ilybius fenestratus	Dytiscidae	Predators	1	0	0	1	2006.04.30	wiosna	4	Sosnówek	Bory Tucholskie	Distrophic	sparse	3	ecotone	none	present	none	sand	20	none	none	oligohumus	2	1	1	2	1	1	1
114	241	T	2.8	8.4	1	8.5	25.5	Anacaena lutescens	Hydrophilidae	Saprophages	0	0	1	3	2006.04.30	wiosna	4	Sosnówek	Bory Tucholskie	Distrophic	sparse	3	ecotone	none	present	none	sand	20	none	none	oligohumus	2	1	1	2	1	1	1
115	242	E	5	15	3	40.35	121.05	Helochares griseus	Hydrophilidae	Saprophages	0	0	1	3	2006.04.30	wiosna	4	Sosnówek	Bory Tucholskie	Distrophic	sandy bottom	1	ecotone	none	none	none	sand	20	none	none	oligohumus	1	1	1	2	1	1	1
115	242	T	2.8	8.4	1	8.5	25.5	Anacaena lutescens	Hydrophilidae	Saprophages	0	0	1	3	2006.04.30	wiosna	4	Sosnówek	Bory Tucholskie	Distrophic	sandy bottom	1	ecotone	none	none	none	sand	10	none	none	oligohumus	1	1	1	1	1	1	1
115	242	A	2.8	2.8	1	8.5	8.5	Laccobius minutus	Dytiscidae	Predators	1	0	0	1	2006.04.30	wiosna	4	Sosnówek	Bory Tucholskie	Distrophic	sandy bottom	1	ecotone	none	none	none	sand	10	none	none	oligohumus	1	1	1	1	1	1	1
115	242	T	3.7	3.7	2	8.5	8.5	Enochrus affinis	Hydrophilidae	Saprophages	0	0	1	1	2006.04.30	wiosna	4	Sosnówek	Bory Tucholskie	Distrophic	sandy bottom	1	ecotone	none	none	none	sand	10	none	none	oligohumus	1	1	1	1	1	1	1
116	243	E	3.6	39.6	2	8.5	93.5	Noterus crassicornis	Noteridae	Predators	1	0	0	11	2006.04.30	wiosna	9	Długie	Bory Tucholskie	Distrophic	sphagnum mat	5	pressed Sphagnum mat	none	present	none	Sphagnum	10	none	none	oligohumus	4	3	3	1	1	1	1
116	243	T	6.7	6.7	3	40.35	40.35	Agabus affinis	Dytiscidae	Predators	1	0	0	1	2006.04.30	wiosna	9	Długie	Bory Tucholskie	Distrophic	sphagnum mat	5	pressed Sphagnum mat	none	present	none	Sphagnum	10	none	none	oligohumus	4	3	3	1	1	1	1
116	243	P	5.1	15.3	3	40.35	121.05	Gyrinus aeratus	Gyrinidae	Predators	1	0	0	3	2006.04.30	wiosna	9	Długie	Bory Tucholskie	Distrophic	sphagnum mat	5	pressed Sphagnum mat	none	present	none	Sphagnum	10	none	none	oligohumus	4	3	3	1	1	1	1
116	243	E	7.5	7.5	3	40.35	40.35	Hydrobius fuscipes	Hydrophilidae	Saprophages	0	0	1	1	2006.04.30	wiosna	9	Długie	Bory Tucholskie	Distrophic	sphagnum mat	5	pressed Sphagnum mat	none	present	none	Sphagnum	10	none	none	oligohumus	4	3	3	1	1	1	1
116	243	T	2.8	11.2	1	5.91	23.64	Anacaena lutescens	Hydrophilidae	Saprophages	0	0	1	4	2006.04.30	wiosna	9	Długie	Bory Tucholskie	Distrophic	sphagnum mat	5	pressed Sphagnum mat	none	present	none	Sphagnum	10	none	none	oligohumus	4	3	3	1	1	1	1
116	243	E	2.8	28	1	5.91	59.1	Anacaena limbata	Hydrophilidae	Saprophages	0	0	1	10	2006.04.30	wiosna	9	Długie	Bory Tucholskie	Distrophic	sphagnum mat	5	pressed Sphagnum mat	none	present	none	Sphagnum	10	none	none	oligohumus	4	3	3	1	1	1	1
116	243	E	5	5	3	40.35	40.35	Helochares griseus	Hydrophilidae	Saprophages	0	0	1	1	2006.04.30	wiosna	9	Długie	Bory Tucholskie	Distrophic	sphagnum mat	5	pressed Sphagnum mat	none	present	none	Sphagnum	10	none	none	oligohumus	4	3	3	1	1	1	1
116	243	E	6	6	3	40.35	40.35	Enochrus ochropterus	Hydrophilidae	Saprophages	0	0	1	1	2006.04.30	wiosna	9	Długie	Bory Tucholskie	Distrophic	sphagnum mat	5	pressed Sphagnum mat	none	present	none	Sphagnum	10	none	none	oligohumus	4	3	3	1	1	1	1
116	243	T	3.9	7.8	2	8.5	17	Enochrus coarctatus	Hydrophilidae	Saprophages	0	0	1	2	2006.04.30	wiosna	9	Długie	Bory Tucholskie	Distrophic	sphagnum mat	5	pressed Sphagnum mat	none	present	none	Sphagnum	10	none	none	oligohumus	4	3	3	1	1	1	1
116	243	T	3.1	3.1	2	8.5	8.5	Hydroporus tristis	Dytiscidae	Predators	1	0	0	1	2006.04.30	wiosna	9	Długie	Bory Tucholskie	Distrophic	sphagnum mat	5	pressed Sphagnum mat	none	present	none	Sphagnum	10	none	none	oligohumus	4	3	3	1	1	1	1
117	244	T	2.8	8.4	1	5.91	17.73	Anacaena lutescens	Hydrophilidae	Saprophages	0	0	1	3	2006.04.30	wiosna	9	Długie	Bory Tucholskie	Distrophic	sphagnum mat	5	pressed Sphagnum mat	none	present	none	Sphagnum	10	none	none	oligohumus	4	3	3	1	1	1	1
117	244	E	3.6	7.2	2	8.5	17	Noterus crassicornis	Noteridae	Predators	1	0	0	2	2006.04.30	wiosna	9	Długie	Bory Tucholskie	Distrophic	sphagnum mat	5	pressed Sphagnum mat	none	present	none	Sphagnum	10	none	none	oligohumus	4	3	3	1	1	1	1
117	244	T	3.9	3.9	2	8.5	8.5	Hydroporus erythrocephalus	Dytiscidae	Predators	1	0	0	1	2006.04.30	wiosna	9	Długie	Bory Tucholskie	Distrophic	sphagnum mat	5	pressed Sphagnum mat	none	present	none	Sphagnum	10	none	none	oligohumus	4	3	3	1	1	1	1
118	245	E	14.2	14.2	4	239.05	239.05	Hydaticus seminiger	Dytiscidae	Predators	1	0	0	1	2006.04.30	wiosna	9	Długie	Bory Tucholskie	Distrophic	sphagnum mat	5	pressed Sphagnum mat	none	present	none	Sphagnum	10	none	none	oligohumus	4	3	3	1	1	1	1
118	245	E	7.5	22.5	3	40.35	121.05	Agabus undulatus ( Schr. )	Dytiscidae	Predators	1	0	0	3	2006.04.30	wiosna	9	Długie	Bory Tucholskie	Distrophic	sphagnum mat	5	pressed Sphagnum mat	none	present	none	Sphagnum	10	none	none	oligohumus	4	3	3	1	1	1	1
118	245	E	3.6	72	2	8.5	170	Noterus crassicornis	Noteridae	Predators	1	0	0	20	2006.04.30	wiosna	9	Długie	Bory Tucholskie	Distrophic	sphagnum mat	5	pressed Sphagnum mat	none	present	none	Sphagnum	10	none	none	oligohumus	4	3	3	1	1	1	1
118	245	E	5	5	3	40.35	40.35	Helochares griseus	Hydrophilidae	Saprophages	0	0	1	1	2006.04.30	wiosna	9	Długie	Bory Tucholskie	Distrophic	sphagnum mat	5	pressed Sphagnum mat	none	present	none	Sphagnum	10	none	none	oligohumus	4	3	3	1	1	1	1
118	245	T	2.8	2.8	1	5.91	5.91	Anacaena lutescens	Hydrophilidae	Saprophages	0	0	1	1	2006.04.30	wiosna	9	Długie	Bory Tucholskie	Distrophic	sphagnum mat	5	pressed Sphagnum mat	none	present	none	Sphagnum	10	none	none	oligohumus	4	3	3	1	1	1	1
118	245	T	3.9	3.9	2	8.5	8.5	Hydroporus erythrocephalus	Dytiscidae	Predators	1	0	0	1	2006.04.30	wiosna	9	Długie	Bory Tucholskie	Distrophic	sphagnum mat	5	pressed Sphagnum mat	none	present	none	Sphagnum	10	none	none	oligohumus	4	3	3	1	1	1	1
119	246	E	3.6	14.4	2	8.5	34	Noterus crassicornis	Noteridae	Predators	1	0	0	4	2006.04.30	wiosna	4	Sosnówek	Bory Tucholskie	Distrophic	sandy bottom	1	ecotone	none	none	none	sand	10	abundant and fine	none	oligohumus	1	1	1	1	3	1	1
120	247	E	5	10	3	40.35	80.7	Helochares griseus	Hydrophilidae	Saprophages	0	0	1	2	2006.04.30	wiosna	9	Długie	Bory Tucholskie	Distrophic	sandy bottom	1	ecotone	none	none	none	sand	20	abundant and fine	none	oligohumus	1	1	1	2	3	1	1
120	247	E	3.6	36	2	8.5	85	Noterus crassicornis	Noteridae	Predators	1	0	0	10	2006.04.30	wiosna	9	Długie	Bory Tucholskie	Distrophic	sandy bottom	1	ecotone	none	none	none	sand	20	abundant and fine	none	oligohumus	1	1	1	2	3	1	1
120	247	T	3.9	3.9	2	8.5	8.5	Enochrus coarctatus	Hydrophilidae	Saprophages	0	0	1	1	2006.04.30	wiosna	9	Długie	Bory Tucholskie	Distrophic	sandy bottom	1	ecotone	none	none	none	sand	20	abundant and fine	none	oligohumus	1	1	1	2	3	1	1
121	265	P	11	11	4	239.05	239.05	Ilybius fenestratus	Dytiscidae	Predators	1	0	0	1	2006.04.30	wiosna	2	Czarne	Bory Tucholskie	Distrophic	sparse	3	ecotone	none	present	none	sand	20	scarce and fine	none	oligohumus	2	1	1	2	2	1	1
121	265	E	2.3	69	1	5.91	177.3	Graptodytes pictus	Dytiscidae	Predators	1	0	0	30	2006.04.30	wiosna	2	Czarne	Bory Tucholskie	Distrophic	sparse	3	ecotone	none	present	none	sand	20	scarce and fine	none	oligohumus	2	1	1	2	2	1	1
121	265	E	3.6	57.6	2	8.5	136	Noterus crassicornis	Noteridae	Predators	1	0	0	16	2006.04.30	wiosna	2	Czarne	Bory Tucholskie	Distrophic	sparse	3	ecotone	none	present	none	sand	20	scarce and fine	none	oligohumus	2	1	1	2	2	1	1
121	265	E	2.75	2.75	1	8.5	8.5	Hydrochus carinatus	Hydrophilidae	Saprophages	0	0	1	1	2006.04.30	wiosna	2	Czarne	Bory Tucholskie	Distrophic	sparse	3	ecotone	none	present	none	sand	20	scarce and fine	none	oligohumus	2	1	1	2	2	1	1
121	265	T	2.8	14	1	8.5	42.5	Anacaena lutescens	Hydrophilidae	Saprophages	0	0	1	5	2006.04.30	wiosna	2	Czarne	Bory Tucholskie	Distrophic	sparse	3	ecotone	none	present	none	sand	20	scarce and fine	none	oligohumus	2	1	1	2	2	1	1
121	265	E	6.1	6.1	3	40.35	40.35	Enochrus testaceus	Hydrophilidae	Saprophages	0	0	1	1	2006.04.30	wiosna	2	Czarne	Bory Tucholskie	Distrophic	sparse	3	ecotone	none	present	none	sand	20	scarce and fine	none	oligohumus	2	1	1	2	2	1	1
122	266	T	13.8	13.8	4	239.05	239.05	Ilybius ater	Dytiscidae	Predators	1	0	0	1	2006.04.30	wiosna	2	Czarne	Bory Tucholskie	Distrophic	dense macrophyte	4	ecotone	none	present	none	sand	30	scarce and fine	none	oligohumus	3	1	1	3	2	1	1
122	266	E	3.6	93.6	2	8.5	221	Noterus crassicornis	Noteridae	Predators	1	0	0	26	2006.04.30	wiosna	2	Czarne	Bory Tucholskie	Distrophic	dense macrophyte	4	ecotone	none	present	none	sand	30	scarce and fine	none	oligohumus	3	1	1	3	2	1	1
122	266	E	2.3	27.6	1	5.91	70.92	Graptodytes pictus	Dytiscidae	Predators	1	0	0	12	2006.04.30	wiosna	2	Czarne	Bory Tucholskie	Distrophic	dense macrophyte	4	ecotone	none	present	none	sand	30	scarce and fine	none	oligohumus	3	1	1	3	2	1	1
123	267	E	3.6	54	2	8.5	127.5	Noterus crassicornis	Noteridae	Predators	1	0	0	15	2006.04.30	wiosna	2	Czarne	Bory Tucholskie	Distrophic	dense macrophyte	4	ecotone	none	present	none	sand	20	scarce and fine	none	oligohumus	3	1	1	2	2	1	1
123	267	E	2.3	96.6	1	5.91	248.22	Graptodytes pictus	Dytiscidae	Predators	1	0	0	42	2006.04.30	wiosna	2	Czarne	Bory Tucholskie	Distrophic	dense macrophyte	4	ecotone	none	present	none	sand	20	scarce and fine	none	oligohumus	3	1	1	2	2	1	1
123	267	T	2.8	16.8	1	8.5	51	Anacaena lutescens	Hydrophilidae	Saprophages	0	0	1	6	2006.04.30	wiosna	2	Czarne	Bory Tucholskie	Distrophic	dense macrophyte	4	ecotone	none	present	none	sand	20	scarce and fine	none	oligohumus	3	1	1	2	2	1	1
123	267	P	3.4	3.4	2	8.5	8.5	Hygrotus versicolor	Dytiscidae	Predators	1	0	0	1	2006.04.30	wiosna	2	Czarne	Bory Tucholskie	Distrophic	dense macrophyte	4	ecotone	none	present	none	sand	20	scarce and fine	none	oligohumus	3	1	1	2	2	1	1
123	267	T	2.7	5.4	1	8.5	17	Hydroporus obscurus	Dytiscidae	Predators	1	0	0	2	2006.04.30	wiosna	2	Czarne	Bory Tucholskie	Distrophic	dense macrophyte	4	ecotone	none	present	none	sand	20	scarce and fine	none	oligohumus	3	1	1	2	2	1	1
123	267	T	3.9	3.9	2	8.5	8.5	Enochrus coarctatus	Hydrophilidae	Saprophages	0	0	1	1	2006.04.30	wiosna	2	Czarne	Bory Tucholskie	Distrophic	dense macrophyte	4	ecotone	none	present	none	sand	20	scarce and fine	none	oligohumus	3	1	1	2	2	1	1
123	267	E	1.6	1.6	1	5.91	5.91	Ochthebius minimus	Hydraenidae	Saprophages	0	0	1	1	2006.04.30	wiosna	2	Czarne	Bory Tucholskie	Distrophic	dense macrophyte	4	ecotone	none	present	none	sand	20	scarce and fine	none	oligohumus	3	1	1	2	2	1	1
124	268	P	11	77	4	239.05	1673.35	Ilybius fenestratus	Dytiscidae	Predators	1	0	0	7	2006.04.30	wiosna	2	Czarne	Bory Tucholskie	Distrophic	sparse	3	ecotone	none	present	none	sand	30	abundant and coarse	none	oligohumus	2	1	1	3	4	1	1
124	268	E	5	10	3	40.35	80.7	Helochares griseus	Hydrophilidae	Saprophages	0	0	1	2	2006.04.30	wiosna	2	Czarne	Bory Tucholskie	Distrophic	sparse	3	ecotone	none	present	none	sand	30	abundant and coarse	none	oligohumus	2	1	1	3	4	1	1
124	268	E	2.3	20.7	1	5.91	53.19	Graptodytes pictus	Dytiscidae	Predators	1	0	0	9	2006.04.30	wiosna	2	Czarne	Bory Tucholskie	Distrophic	sparse	3	ecotone	none	present	none	sand	30	abundant and coarse	none	oligohumus	2	1	1	3	4	1	1
124	268	T	2.8	25.2	1	8.5	76.5	Anacaena lutescens	Hydrophilidae	Saprophages	0	0	1	9	2006.04.30	wiosna	2	Czarne	Bory Tucholskie	Distrophic	sparse	3	ecotone	none	present	none	sand	30	abundant and coarse	none	oligohumus	2	1	1	3	4	1	1
124	268	E	3.6	10.8	2	8.5	25.5	Noterus crassicornis	Noteridae	Predators	1	0	0	3	2006.04.30	wiosna	2	Czarne	Bory Tucholskie	Distrophic	sparse	3	ecotone	none	present	none	sand	30	abundant and coarse	none	oligohumus	2	1	1	3	4	1	1
124	268	T	3.1	3.1	2	8.5	8.5	Hydroporus tristis	Dytiscidae	Predators	1	0	0	1	2006.04.30	wiosna	2	Czarne	Bory Tucholskie	Distrophic	sparse	3	ecotone	none	present	none	sand	30	abundant and coarse	none	oligohumus	2	1	1	3	4	1	1
125	269	T	13.8	13.8	4	239.05	239.05	Ilybius ater	Dytiscidae	Predators	1	0	0	1	2006.04.30	wiosna	2	Czarne	Bory Tucholskie	Distrophic	sparse	3	ecotone	none	present	none	sand	20	abundant and coarse	none	oligohumus	2	1	1	2	4	1	1
125	269	E	3.6	7.2	2	8.5	17	Noterus crassicornis	Noteridae	Predators	1	0	0	2	2006.04.30	wiosna	2	Czarne	Bory Tucholskie	Distrophic	sparse	3	ecotone	none	present	none	sand	20	abundant and coarse	none	oligohumus	2	1	1	2	4	1	1
125	269	P	3.4	3.4	2	8.5	8.5	Hygrotus versicolor	Dytiscidae	Predators	1	0	0	1	2006.04.30	wiosna	2	Czarne	Bory Tucholskie	Distrophic	sparse	3	ecotone	none	present	none	sand	20	abundant and coarse	none	oligohumus	2	1	1	2	4	1	1
125	269	E	2.3	9.2	1	5.91	23.64	Graptodytes pictus	Dytiscidae	Predators	1	0	0	4	2006.04.30	wiosna	2	Czarne	Bory Tucholskie	Distrophic	sparse	3	ecotone	none	present	none	sand	20	abundant and coarse	none	oligohumus	2	1	1	2	4	1	1
125	269	E	4	12	2	5.91	17.73	Coelostoma orbiculare	Hydrophilidae	Saprophages	0	0	1	3	2006.04.30	wiosna	2	Czarne	Bory Tucholskie	Distrophic	sparse	3	ecotone	none	present	none	sand	20	abundant and coarse	none	oligohumus	2	1	1	2	4	1	1
125	269	T	2.8	2.8	1	8.5	8.5	Anacaena lutescens	Hydrophilidae	Saprophages	0	0	1	1	2006.04.30	wiosna	2	Czarne	Bory Tucholskie	Distrophic	sparse	3	ecotone	none	present	none	sand	20	abundant and coarse	none	oligohumus	2	1	1	2	4	1	1
125	269	E	6	6	3	40.35	40.35	Enochrus ochropterus	Hydrophilidae	Saprophages	0	0	1	1	2006.04.30	wiosna	2	Czarne	Bory Tucholskie	Distrophic	sparse	3	ecotone	none	present	none	sand	20	abundant and coarse	none	oligohumus	2	1	1	2	4	1	1
125	269	E	2.75	2.75	1	8.5	8.5	Hydrochus carinatus	Hydrophilidae	Saprophages	0	0	1	1	2006.04.30	wiosna	2	Czarne	Bory Tucholskie	Distrophic	sparse	3	ecotone	none	present	none	sand	20	abundant and coarse	none	oligohumus	2	1	1	2	4	1	1
125	269	T	3.1	3.1	2	8.5	8.5	Hydroporus tristis	Dytiscidae	Predators	1	0	0	1	2006.04.30	wiosna	2	Czarne	Bory Tucholskie	Distrophic	sparse	3	ecotone	none	present	none	sand	20	abundant and coarse	none	oligohumus	2	1	1	2	4	1	1
125	269	E	2.8	2.8	1	8.5	8.5	Cercyon ustulatus	Hydrophilidae	Saprophages	0	0	1	1	2006.04.30	wiosna	2	Czarne	Bory Tucholskie	Distrophic	sparse	3	ecotone	none	present	none	sand	20	abundant and coarse	none	oligohumus	2	1	1	2	4	1	1
126	291	E	5	5	3	40.35	40.35	Helochares griseus	Hydrophilidae	Saprophages	0	0	1	1	2006.05.02	wiosna	10	Nierybno	Bory Tucholskie	Distrophic	sphagnum mat	5	pressed Sphagnum mat	none	present	none	Sphagnum	10	none	none	oligohumus	4	3	3	1	1	1	1
126	291	E	5.1	5.1	3	40.35	40.35	Enochrus quadripunctatus	Hydrophilidae	Saprophages	0	0	1	1	2006.05.02	wiosna	10	Nierybno	Bory Tucholskie	Distrophic	sphagnum mat	5	pressed Sphagnum mat	none	present	none	Sphagnum	10	none	none	oligohumus	4	3	3	1	1	1	1
126	291	E	3.6	18	2	8.5	42.5	Noterus crassicornis	Noteridae	Predators	1	0	0	5	2006.05.02	wiosna	10	Nierybno	Bory Tucholskie	Distrophic	sphagnum mat	5	pressed Sphagnum mat	none	present	none	Sphagnum	10	none	none	oligohumus	4	3	3	1	1	1	1
126	291	T	2.4	7.2	1	5.91	17.73	Hydroporus neglectus	Dytiscidae	Predators	1	0	0	3	2006.05.02	wiosna	10	Nierybno	Bory Tucholskie	Distrophic	sphagnum mat	5	pressed Sphagnum mat	none	present	none	Sphagnum	10	none	none	oligohumus	4	3	3	1	1	1	1
126	291	T	3.1	12.4	2	8.5	34	Hydroporus tristis	Dytiscidae	Predators	1	0	0	4	2006.05.02	wiosna	10	Nierybno	Bory Tucholskie	Distrophic	sphagnum mat	5	pressed Sphagnum mat	none	present	none	Sphagnum	10	none	none	oligohumus	4	3	3	1	1	1	1
126	291	T	2.7	2.7	1	5.91	5.91	Hydroporus obscurus	Dytiscidae	Predators	1	0	0	1	2006.05.02	wiosna	10	Nierybno	Bory Tucholskie	Distrophic	sphagnum mat	5	pressed Sphagnum mat	none	present	none	Sphagnum	10	none	none	oligohumus	4	3	3	1	1	1	1
126	291	E	4	4	2	5.91	5.91	Coelostoma orbiculare	Hydrophilidae	Saprophages	0	0	1	1	2006.05.02	wiosna	10	Nierybno	Bory Tucholskie	Distrophic	sphagnum mat	5	pressed Sphagnum mat	none	present	none	Sphagnum	10	none	none	oligohumus	4	3	3	1	1	1	1
126	291	E	2.3	2.3	1	5.91	5.91	Graptodytes pictus	Dytiscidae	Predators	1	0	0	1	2006.05.02	wiosna	10	Nierybno	Bory Tucholskie	Distrophic	sphagnum mat	5	pressed Sphagnum mat	none	present	none	Sphagnum	10	none	none	oligohumus	4	3	3	1	1	1	1
126	291	T	2.8	2.8	1	5.91	5.91	Anacaena lutescens	Hydrophilidae	Saprophages	0	0	1	1	2006.05.02	wiosna	10	Nierybno	Bory Tucholskie	Distrophic	sphagnum mat	5	pressed Sphagnum mat	none	present	none	Sphagnum	10	none	none	oligohumus	4	3	3	1	1	1	1
126	291	T	6.7	20.1	3	40.35	121.05	Agabus affinis	Dytiscidae	Predators	1	0	0	3	2006.05.02	wiosna	10	Nierybno	Bory Tucholskie	Distrophic	sphagnum mat	5	pressed Sphagnum mat	none	present	none	Sphagnum	10	none	none	oligohumus	4	3	3	1	1	1	1
127	292	E	7.5	7.5	3	40.35	40.35	Agabus undulatus ( Schr. )	Dytiscidae	Predators	1	0	0	1	2006.05.02	wiosna	10	Nierybno	Bory Tucholskie	Distrophic	sparse	3	ecotone	none	present	none	Sphagnum	20	none	none	oligohumus	2	1	3	2	1	1	1
127	292	E	3.6	18	2	8.5	42.5	Noterus crassicornis	Noteridae	Predators	1	0	0	5	2006.05.02	wiosna	10	Nierybno	Bory Tucholskie	Distrophic	sparse	3	ecotone	none	present	none	Sphagnum	20	none	none	oligohumus	2	1	3	2	1	1	1
127	292	E	6	30	3	40.35	201.75	Enochrus ochropterus	Hydrophilidae	Saprophages	0	0	1	5	2006.05.02	wiosna	10	Nierybno	Bory Tucholskie	Distrophic	sparse	3	ecotone	none	present	none	Sphagnum	20	none	none	oligohumus	2	1	3	2	1	1	1
127	292	T	2.7	10.8	1	8.5	34	Hydroporus obscurus	Dytiscidae	Predators	1	0	0	4	2006.05.02	wiosna	10	Nierybno	Bory Tucholskie	Distrophic	sparse	3	ecotone	none	present	none	Sphagnum	20	none	none	oligohumus	2	1	3	2	1	1	1
127	292	E	5	10	3	40.35	80.7	Helochares griseus	Hydrophilidae	Saprophages	0	0	1	2	2006.05.02	wiosna	10	Nierybno	Bory Tucholskie	Distrophic	sparse	3	ecotone	none	present	none	Sphagnum	20	none	none	oligohumus	2	1	3	2	1	1	1
127	292	T	3.9	3.9	2	8.5	8.5	Enochrus coarctatus	Hydrophilidae	Saprophages	0	0	1	1	2006.05.02	wiosna	10	Nierybno	Bory Tucholskie	Distrophic	sparse	3	ecotone	none	present	none	Sphagnum	20	none	none	oligohumus	2	1	3	2	1	1	1
127	292	T	2.8	2.8	1	8.5	8.5	Anacaena lutescens	Hydrophilidae	Saprophages	0	0	1	1	2006.05.02	wiosna	10	Nierybno	Bory Tucholskie	Distrophic	sparse	3	ecotone	none	present	none	Sphagnum	20	none	none	oligohumus	2	1	3	2	1	1	1
128	293	T	6.7	60.3	3	40.35	363.15	Agabus affinis	Dytiscidae	Predators	1	0	0	9	2006.05.02	wiosna	10	Nierybno	Bory Tucholskie	Distrophic	sparse	3	ecotone	none	present	none	sand	20	none	none	oligohumus	2	1	1	2	1	1	1
128	293	E	3.6	28.8	2	8.5	68	Noterus crassicornis	Noteridae	Predators	1	0	0	8	2006.05.02	wiosna	10	Nierybno	Bory Tucholskie	Distrophic	sparse	3	ecotone	none	present	none	sand	20	none	none	oligohumus	2	1	1	2	1	1	1
128	293	T	2.8	2.8	1	8.5	8.5	Anacaena lutescens	Hydrophilidae	Saprophages	0	0	1	1	2006.05.02	wiosna	10	Nierybno	Bory Tucholskie	Distrophic	sparse	3	ecotone	none	present	none	sand	20	none	none	oligohumus	2	1	1	2	1	1	1
128	293	P	3.75	3.75	2	8.5	8.5	Haliplus flavicollis	Haliplidae	Polyphages	0	1	0	1	2006.05.02	wiosna	10	Nierybno	Bory Tucholskie	Distrophic	sparse	3	ecotone	none	present	none	sand	20	none	none	oligohumus	2	1	1	2	1	1	1
128	293	E	4	4	2	5.91	5.91	Coelostoma orbiculare	Hydrophilidae	Saprophages	0	0	1	1	2006.05.02	wiosna	10	Nierybno	Bory Tucholskie	Distrophic	sparse	3	ecotone	none	present	none	sand	20	none	none	oligohumus	2	1	1	2	1	1	1
128	293	T	2.7	5.4	1	8.5	17	Hydroporus obscurus	Dytiscidae	Predators	1	0	0	2	2006.05.02	wiosna	10	Nierybno	Bory Tucholskie	Distrophic	sparse	3	ecotone	none	present	none	sand	20	none	none	oligohumus	2	1	1	2	1	1	1
128	293	E	6	6	3	40.35	40.35	Enochrus ochropterus	Hydrophilidae	Saprophages	0	0	1	1	2006.05.02	wiosna	10	Nierybno	Bory Tucholskie	Distrophic	sparse	3	ecotone	none	present	none	sand	20	none	none	oligohumus	2	1	1	2	1	1	1
128	293	E	7.5	7.5	3	40.35	40.35	Hydrobius fuscipes	Hydrophilidae	Saprophages	0	0	1	1	2006.05.02	wiosna	10	Nierybno	Bory Tucholskie	Distrophic	sparse	3	ecotone	none	present	none	sand	20	none	none	oligohumus	2	1	1	2	1	1	1
129	294	E	4	4	2	5.91	5.91	Coelostoma orbiculare	Hydrophilidae	Saprophages	0	0	1	1	2006.05.02	wiosna	10	Nierybno	Bory Tucholskie	Distrophic	dense macrophyte	4	ecotone	none	present	none	sand	30	none	none	oligohumus	3	1	1	3	1	1	1
129	294	E	3.6	21.6	2	8.5	51	Noterus crassicornis	Noteridae	Predators	1	0	0	6	2006.05.02	wiosna	10	Nierybno	Bory Tucholskie	Distrophic	dense macrophyte	4	ecotone	none	present	none	sand	30	none	none	oligohumus	3	1	1	3	1	1	1
131	295	E	3.6	21.6	2	8.5	51	Noterus crassicornis	Noteridae	Predators	1	0	0	6	2006.05.02	wiosna	10	Nierybno	Bory Tucholskie	Distrophic	dense macrophyte	4	ecotone	none	present	none	sand	30	none	none	oligohumus	3	1	1	3	1	1	1
131	296	E	5	5	3	40.35	40.35	Helochares griseus	Hydrophilidae	Saprophages	0	0	1	1	2006.05.02	wiosna	10	Nierybno	Bory Tucholskie	Distrophic	sparse	3	ecotone	none	present	none	sand	10	abundant and coarse	none	oligohumus	2	1	1	1	4	1	1
131	296	T	3.9	7.8	2	8.5	17	Enochrus coarctatus	Hydrophilidae	Saprophages	0	0	1	2	2006.05.02	wiosna	10	Nierybno	Bory Tucholskie	Distrophic	sparse	3	ecotone	none	present	none	sand	10	abundant and coarse	none	oligohumus	2	1	1	1	4	1	1
131	296	T	2.8	8.4	1	8.5	25.5	Anacaena lutescens	Hydrophilidae	Saprophages	0	0	1	3	2006.05.02	wiosna	10	Nierybno	Bory Tucholskie	Distrophic	sparse	3	ecotone	none	present	none	sand	10	abundant and coarse	none	oligohumus	2	1	1	1	4	1	1
131	296	T	3.1	6.2	2	8.5	17	Hydroporus tristis	Dytiscidae	Predators	1	0	0	2	2006.05.02	wiosna	10	Nierybno	Bory Tucholskie	Distrophic	sparse	3	ecotone	none	present	none	sand	10	abundant and coarse	none	oligohumus	2	1	1	1	4	1	1
131	296	E	7.5	7.5	3	40.35	40.35	Hydrobius fuscipes	Hydrophilidae	Saprophages	0	0	1	1	2006.05.02	wiosna	10	Nierybno	Bory Tucholskie	Distrophic	sparse	3	ecotone	none	present	none	sand	10	abundant and coarse	none	oligohumus	2	1	1	1	4	1	1
132	298	P	11	11	4	239.05	239.05	Ilybius fenestratus	Dytiscidae	Predators	1	0	0	1	2006.06.28	lato	4	Sosnówek	Bory Tucholskie	Distrophic	sphagnum mat	5	pressed Sphagnum mat	none	present	none	Sphagnum	10	abundant and coarse	none	oligohumus	4	3	3	1	4	1	1
132	298	E	3.6	7.2	2	8.5	17	Noterus crassicornis	Noteridae	Predators	1	0	0	2	2006.06.28	lato	4	Sosnówek	Bory Tucholskie	Distrophic	sphagnum mat	5	pressed Sphagnum mat	none	present	none	Sphagnum	10	abundant and coarse	none	oligohumus	4	3	3	1	4	1	1
132	298	E	5	25	3	40.35	201.75	Helochares griseus	Hydrophilidae	Saprophages	0	0	1	5	2006.06.28	lato	4	Sosnówek	Bory Tucholskie	Distrophic	sphagnum mat	5	pressed Sphagnum mat	none	present	none	Sphagnum	10	abundant and coarse	none	oligohumus	4	3	3	1	4	1	1
132	298	T	3.7	29.6	2	8.5	68	Enochrus affinis	Hydrophilidae	Saprophages	0	0	1	8	2006.06.28	lato	4	Sosnówek	Bory Tucholskie	Distrophic	sphagnum mat	5	pressed Sphagnum mat	none	present	none	Sphagnum	10	abundant and coarse	none	oligohumus	4	3	3	1	4	1	1
132	298	E	6	6	3	40.35	40.35	Enochrus ochropterus	Hydrophilidae	Saprophages	0	0	1	1	2006.06.28	lato	4	Sosnówek	Bory Tucholskie	Distrophic	sphagnum mat	5	pressed Sphagnum mat	none	present	none	Sphagnum	10	abundant and coarse	none	oligohumus	4	3	3	1	4	1	1
132	298	T	2.8	5.6	1	5.91	11.82	Anacaena lutescens	Hydrophilidae	Saprophages	0	0	1	2	2006.06.28	lato	4	Sosnówek	Bory Tucholskie	Distrophic	sphagnum mat	5	pressed Sphagnum mat	none	present	none	Sphagnum	10	abundant and coarse	none	oligohumus	4	3	3	1	4	1	1
132	298	T	2.7	21.6	1	5.91	47.28	Hydroporus obscurus	Dytiscidae	Predators	1	0	0	8	2006.06.28	lato	4	Sosnówek	Bory Tucholskie	Distrophic	sphagnum mat	5	pressed Sphagnum mat	none	present	none	Sphagnum	10	abundant and coarse	none	oligohumus	4	3	3	1	4	1	1
132	298	T	3.9	3.9	2	8.5	8.5	Hydroporus erythrocephalus	Dytiscidae	Predators	1	0	0	1	2006.06.28	lato	4	Sosnówek	Bory Tucholskie	Distrophic	sphagnum mat	5	pressed Sphagnum mat	none	present	none	Sphagnum	10	abundant and coarse	none	oligohumus	4	3	3	1	4	1	1
132	298	T	3	3	2	8.5	8.5	Hydroporus angustatus	Dytiscidae	Predators	1	0	0	1	2006.06.28	lato	4	Sosnówek	Bory Tucholskie	Distrophic	sphagnum mat	5	pressed Sphagnum mat	none	present	none	Sphagnum	10	abundant and coarse	none	oligohumus	4	3	3	1	4	1	1
133	299	P	11	66	4	239.05	1434.3	Ilybius fenestratus	Dytiscidae	Predators	1	0	0	6	2006.06.28	lato	4	Sosnówek	Bory Tucholskie	Distrophic	sparse	3	ecotone	none	present	none	sand	30	abundant and coarse	none	oligohumus	2	1	1	3	4	1	1
133	299	E	3.6	7.2	2	8.5	17	Noterus crassicornis	Noteridae	Predators	1	0	0	2	2006.06.28	lato	4	Sosnówek	Bory Tucholskie	Distrophic	sparse	3	ecotone	none	present	none	sand	30	abundant and coarse	none	oligohumus	2	1	1	3	4	1	1
133	299	E	14.5	14.5	4	239.05	239.05	Graphoderus zonatus	Dytiscidae	Predators	1	0	0	1	2006.06.28	lato	4	Sosnówek	Bory Tucholskie	Distrophic	sparse	3	ecotone	none	present	none	sand	30	abundant and coarse	none	oligohumus	2	1	1	3	4	1	1
133	299	E	5	5	3	40.35	40.35	Helochares griseus	Hydrophilidae	Saprophages	0	0	1	1	2006.06.28	lato	4	Sosnówek	Bory Tucholskie	Distrophic	sparse	3	ecotone	none	present	none	sand	30	abundant and coarse	none	oligohumus	2	1	1	3	4	1	1
133	299	T	3.9	3.9	2	8.5	8.5	Enochrus coarctatus	Hydrophilidae	Saprophages	0	0	1	1	2006.06.28	lato	4	Sosnówek	Bory Tucholskie	Distrophic	sparse	3	ecotone	none	present	none	sand	30	abundant and coarse	none	oligohumus	2	1	1	3	4	1	1
133	299	A	3.65	3.65	2	8.5	8.5	Helophorus minutus	Hydrophilidae	Saprophages	0	0	1	1	2006.06.28	lato	4	Sosnówek	Bory Tucholskie	Distrophic	sparse	3	ecotone	none	present	none	sand	30	abundant and coarse	none	oligohumus	2	1	1	3	4	1	1
134	303	P	10.8	10.8	4	239.05	239.05	Ilybius fuliginosus	Dytiscidae	Predators	1	0	0	1	2006.06.28	lato	9	Długie	Bory Tucholskie	Distrophic	sparse	3	ecotone	none	present	none	sand and silt	30	abundant and fine	none	oligohumus	2	1	2	3	3	1	1
134	303	E	3.7	3.7	2	8.5	8.5	Hydroporus palustris	Dytiscidae	Predators	1	0	0	1	2006.06.28	lato	9	Długie	Bory Tucholskie	Distrophic	sparse	3	ecotone	none	present	none	sand and silt	30	abundant and fine	none	oligohumus	2	1	2	3	3	1	1
134	303	E	3.6	7.2	2	8.5	17	Noterus crassicornis	Noteridae	Predators	1	0	0	2	2006.06.28	lato	9	Długie	Bory Tucholskie	Distrophic	sparse	3	ecotone	none	present	none	sand and silt	30	abundant and fine	none	oligohumus	2	1	2	3	3	1	1
134	303	E	5	5	3	40.35	40.35	Helochares griseus	Hydrophilidae	Saprophages	0	0	1	1	2006.06.28	lato	9	Długie	Bory Tucholskie	Distrophic	sparse	3	ecotone	none	present	none	sand and silt	30	abundant and fine	none	oligohumus	2	1	2	3	3	1	1
134	303	E	2.75	2.75	1	8.5	8.5	Hydrochus carinatus	Hydrophilidae	Saprophages	0	0	1	1	2006.06.28	lato	9	Długie	Bory Tucholskie	Distrophic	sparse	3	ecotone	none	present	none	sand and silt	30	abundant and fine	none	oligohumus	2	1	2	3	3	1	1
134	303	E	3.6	3.6	2	8.5	8.5	Noterus crassicornis	Noteridae	Predators	1	0	0	1	2006.06.28	lato	9	Długie	Bory Tucholskie	Distrophic	sparse	3	ecotone	none	present	none	sand and silt	30	abundant and fine	none	oligohumus	2	1	2	3	3	1	1
135	304	E	3.6	7.2	2	8.5	17	Noterus crassicornis	Noteridae	Predators	1	0	0	2	2006.06.28	lato	9	Długie	Bory Tucholskie	Distrophic	sparse	3	ecotone	none	present	none	sand and silt	30	abundant and fine	none	oligohumus	2	1	2	3	3	1	1
135	304	E	5	5	3	40.35	40.35	Helochares griseus	Hydrophilidae	Saprophages	0	0	1	1	2006.06.28	lato	9	Długie	Bory Tucholskie	Distrophic	sparse	3	ecotone	none	present	none	sand and silt	30	abundant and fine	none	oligohumus	2	1	2	3	3	1	1
135	304	E	6.1	12.2	3	40.35	80.7	Enochrus testaceus	Hydrophilidae	Saprophages	0	0	1	2	2006.06.28	lato	9	Długie	Bory Tucholskie	Distrophic	sparse	3	ecotone	none	present	none	sand and silt	30	abundant and fine	none	oligohumus	2	1	2	3	3	1	1
135	304	T	2.8	2.8	1	8.5	8.5	Anacaena lutescens	Hydrophilidae	Saprophages	0	0	1	1	2006.06.28	lato	9	Długie	Bory Tucholskie	Distrophic	sparse	3	ecotone	none	present	none	sand and silt	30	abundant and fine	none	oligohumus	2	1	2	3	3	1	1
136	305	T	8	8	3	40.35	40.35	Ilybius aenescens	Dytiscidae	Predators	1	0	0	1	2006.06.28	lato	9	Długie	Bory Tucholskie	Distrophic	sparse	3	ecotone	none	present	none	sand and silt	10	abundant and fine	none	oligohumus	2	1	2	1	3	1	1
136	305	E	3.6	10.8	2	8.5	25.5	Noterus crassicornis	Noteridae	Predators	1	0	0	3	2006.06.28	lato	9	Długie	Bory Tucholskie	Distrophic	sparse	3	ecotone	none	present	none	sand and silt	10	abundant and fine	none	oligohumus	2	1	2	1	3	1	1
137	306	E	3.6	3.6	2	8.5	8.5	Noterus crassicornis	Noteridae	Predators	1	0	0	1	2006.06.28	lato	9	Długie	Bory Tucholskie	Distrophic	sparse	3	ecotone	none	present	none	sand and silt	10	none	none	oligohumus	2	1	2	1	1	1	1
138	308	T	2.8	19.6	1	8.5	59.5	Anacaena lutescens	Hydrophilidae	Saprophages	0	0	1	7	2006.06.28	lato	1	Moczadło	Bory Tucholskie	Distrophic	sparse	3	ecotone	none	present	none	sand	20	none	none	oligohumus	2	1	1	2	1	1	1
138	308	E	4	12	2	5.91	17.73	Coelostoma orbiculare	Hydrophilidae	Saprophages	0	0	1	3	2006.06.28	lato	1	Moczadło	Bory Tucholskie	Distrophic	sparse	3	ecotone	none	present	none	sand	20	none	none	oligohumus	2	1	1	2	1	1	1
138	308	T	3.9	7.8	2	8.5	17	Enochrus coarctatus	Hydrophilidae	Saprophages	0	0	1	2	2006.06.28	lato	1	Moczadło	Bory Tucholskie	Distrophic	sparse	3	ecotone	none	present	none	sand	20	none	none	oligohumus	2	1	1	2	1	1	1
138	308	E	2.75	8.25	1	8.5	25.5	Hydrochus carinatus	Hydrophilidae	Saprophages	0	0	1	3	2006.06.28	lato	1	Moczadło	Bory Tucholskie	Distrophic	sparse	3	ecotone	none	present	none	sand	20	none	none	oligohumus	2	1	1	2	1	1	1
138	308	E	4.6	4.6	2	8.5	8.5	Hyphydrus ovatus	Dytiscidae	Predators	1	0	0	1	2006.06.28	lato	1	Moczadło	Bory Tucholskie	Distrophic	sparse	3	ecotone	none	present	none	sand	20	none	none	oligohumus	2	1	1	2	1	1	1
138	308	E	3.6	28.8	2	8.5	68	Noterus crassicornis	Noteridae	Predators	1	0	0	8	2006.06.28	lato	1	Moczadło	Bory Tucholskie	Distrophic	sparse	3	ecotone	none	present	none	sand	20	none	none	oligohumus	2	1	1	2	1	1	1
139	309	T	2.8	2.8	1	8.5	8.5	Anacaena lutescens	Hydrophilidae	Saprophages	0	0	1	1	2006.06.28	lato	1	Moczadło	Bory Tucholskie	Distrophic	sparse	3	ecotone	none	present	none	sand	20	none	none	oligohumus	2	1	1	2	1	1	1
139	309	E	3.6	32.4	2	8.5	76.5	Noterus crassicornis	Noteridae	Predators	1	0	0	9	2006.06.28	lato	1	Moczadło	Bory Tucholskie	Distrophic	sparse	3	ecotone	none	present	none	sand	30	none	none	oligohumus	2	1	1	3	1	1	1
140	310	T	2.8	2.8	1	8.5	8.5	Anacaena lutescens	Hydrophilidae	Saprophages	0	0	1	1	2006.06.28	lato	1	Moczadło	Bory Tucholskie	Distrophic	sparse	3	ecotone	none	present	none	sand	30	none	none	oligohumus	2	1	1	3	1	1	1
140	310	E	4	20	2	5.91	29.55	Coelostoma orbiculare	Hydrophilidae	Saprophages	0	0	1	5	2006.06.28	lato	1	Moczadło	Bory Tucholskie	Distrophic	sparse	3	ecotone	none	present	none	sand	30	none	none	oligohumus	2	1	1	3	1	1	1
140	310	T	3.7	3.7	2	8.5	8.5	Enochrus affinis	Hydrophilidae	Saprophages	0	0	1	1	2006.06.28	lato	1	Moczadło	Bory Tucholskie	Distrophic	sparse	3	ecotone	none	present	none	sand	30	none	none	oligohumus	2	1	1	3	1	1	1
140	310	E	5	10	3	40.35	80.7	Helochares griseus	Hydrophilidae	Saprophages	0	0	1	2	2006.06.28	lato	1	Moczadło	Bory Tucholskie	Distrophic	sparse	3	ecotone	none	present	none	sand	30	none	none	oligohumus	2	1	1	3	1	1	1
140	310	E	2.75	2.75	1	8.5	8.5	Hydrochus carinatus	Hydrophilidae	Saprophages	0	0	1	1	2006.06.28	lato	1	Moczadło	Bory Tucholskie	Distrophic	sparse	3	ecotone	none	present	none	sand	30	none	none	oligohumus	2	1	1	3	1	1	1
140	310	E	3.6	25.2	2	8.5	59.5	Noterus crassicornis	Noteridae	Predators	1	0	0	7	2006.06.28	lato	1	Moczadło	Bory Tucholskie	Distrophic	sparse	3	ecotone	none	present	none	sand	30	none	none	oligohumus	2	1	1	3	1	1	1
141	311	E	7.4	7.4	3	40.35	40.35	Agabus congener	Dytiscidae	Predators	1	0	0	1	2006.06.28	lato	1	Moczadło	Bory Tucholskie	Distrophic	sparse	3	ecotone	none	present	none	sand	20	none	none	oligohumus	2	1	1	2	1	1	1
141	311	T	2.8	2.8	1	8.5	8.5	Anacaena lutescens	Hydrophilidae	Saprophages	0	0	1	1	2006.06.28	lato	1	Moczadło	Bory Tucholskie	Distrophic	sparse	3	ecotone	none	present	none	sand	20	none	none	oligohumus	2	1	1	2	1	1	1
141	311	T	3.7	3.7	2	8.5	8.5	Enochrus affinis	Hydrophilidae	Saprophages	0	0	1	1	2006.06.28	lato	1	Moczadło	Bory Tucholskie	Distrophic	sparse	3	ecotone	none	present	none	sand	20	none	none	oligohumus	2	1	1	2	1	1	1
141	311	E	5	15	3	40.35	121.05	Helochares griseus	Hydrophilidae	Saprophages	0	0	1	3	2006.06.28	lato	1	Moczadło	Bory Tucholskie	Distrophic	sparse	3	ecotone	none	present	none	sand	20	none	none	oligohumus	2	1	1	2	1	1	1
141	311	E	3.6	7.2	2	8.5	17	Noterus crassicornis	Noteridae	Predators	1	0	0	2	2006.06.28	lato	1	Moczadło	Bory Tucholskie	Distrophic	sparse	3	ecotone	none	present	none	sand	20	none	none	oligohumus	2	1	1	2	1	1	1
142	312	P	3.75	3.75	2	8.5	8.5	Haliplus flavicollis	Haliplidae	Polyphages	0	1	0	1	2006.06.28	lato	1	Moczadło	Bory Tucholskie	Distrophic	sparse	3	ecotone	none	present	none	sand	20	abundant and coarse	none	oligohumus	2	1	1	2	4	1	1
142	312	E	5	70	3	40.35	564.9	Helochares griseus	Hydrophilidae	Saprophages	0	0	1	14	2006.06.28	lato	1	Moczadło	Bory Tucholskie	Distrophic	sparse	3	ecotone	none	present	none	sand	20	abundant and coarse	none	oligohumus	2	1	1	2	4	1	1
143	313	A	2.8	8.4	1	8.5	25.5	Laccobius minutus	Dytiscidae	Predators	1	0	0	3	2006.06.28	lato	1	Moczadło	Bory Tucholskie	Distrophic	sandy bottom	1	ecotone	none	none	none	sand	20	none	none	oligohumus	1	1	1	2	1	1	1
144	314	E	5	25	3	40.35	201.75	Helochares griseus	Hydrophilidae	Saprophages	0	0	1	5	2006.06.28	lato	1	Moczadło	Bory Tucholskie	Distrophic	sparse	3	ecotone	none	present	none	sand	20	none	none	oligohumus	2	1	1	2	1	1	1
144	314	E	4.6	4.6	2	8.5	8.5	Hyphydrus ovatus	Dytiscidae	Predators	1	0	0	1	2006.06.28	lato	1	Moczadło	Bory Tucholskie	Distrophic	sparse	3	ecotone	none	present	none	sand	20	none	none	oligohumus	2	1	1	2	1	1	1
144	314	P	11	22	4	239.05	478.1	Ilybius fenestratus	Dytiscidae	Predators	1	0	0	2	2006.06.28	lato	1	Moczadło	Bory Tucholskie	Distrophic	sparse	3	ecotone	none	present	none	sand	20	none	none	oligohumus	2	1	1	2	1	1	1
144	314	A	2.8	2.8	1	8.5	8.5	Laccobius minutus	Dytiscidae	Predators	1	0	0	1	2006.06.28	lato	1	Moczadło	Bory Tucholskie	Distrophic	sparse	3	ecotone	none	present	none	sand	20	none	none	oligohumus	2	1	1	2	1	1	1
144	314	E	3.6	10.8	2	8.5	25.5	Noterus crassicornis	Noteridae	Predators	1	0	0	3	2006.06.28	lato	1	Moczadło	Bory Tucholskie	Distrophic	sparse	3	ecotone	none	present	none	sand	20	none	none	oligohumus	2	1	1	2	1	1	1
145	315	T	2.8	2.8	1	8.5	8.5	Anacaena lutescens	Hydrophilidae	Saprophages	0	0	1	1	2006.06.28	lato	1	Moczadło	Bory Tucholskie	Distrophic	sparse	3	ecotone	none	present	none	sand	10	none	none	oligohumus	2	1	1	1	1	1	1
145	315	T	3.7	3.7	2	8.5	8.5	Enochrus affinis	Hydrophilidae	Saprophages	0	0	1	1	2006.06.28	lato	1	Moczadło	Bory Tucholskie	Distrophic	sparse	3	ecotone	none	present	none	sand	10	none	none	oligohumus	2	1	1	1	1	1	1
145	315	E	6.1	6.1	3	40.35	40.35	Enochrus testaceus	Hydrophilidae	Saprophages	0	0	1	1	2006.06.28	lato	1	Moczadło	Bory Tucholskie	Distrophic	sparse	3	ecotone	none	present	none	sand	10	none	none	oligohumus	2	1	1	1	1	1	1
145	315	E	5	30	3	40.35	242.1	Helochares griseus	Hydrophilidae	Saprophages	0	0	1	6	2006.06.28	lato	1	Moczadło	Bory Tucholskie	Distrophic	sparse	3	ecotone	none	present	none	sand	10	none	none	oligohumus	2	1	1	1	1	1	1
145	315	P	11	22	4	239.05	478.1	Ilybius fenestratus	Dytiscidae	Predators	1	0	0	2	2006.06.28	lato	1	Moczadło	Bory Tucholskie	Distrophic	sparse	3	ecotone	none	present	none	sand	10	none	none	oligohumus	2	1	1	1	1	1	1
145	315	A	2.8	42	1	8.5	127.5	Laccobius minutus	Dytiscidae	Predators	1	0	0	15	2006.06.28	lato	1	Moczadło	Bory Tucholskie	Distrophic	sparse	3	ecotone	none	present	none	sand	10	none	none	oligohumus	2	1	1	1	1	1	1
145	315	E	3.6	3.6	2	8.5	8.5	Noterus crassicornis	Noteridae	Predators	1	0	0	1	2006.06.28	lato	1	Moczadło	Bory Tucholskie	Distrophic	sparse	3	ecotone	none	present	none	sand	10	none	none	oligohumus	2	1	1	1	1	1	1
146	316	T	2.8	2.8	1	8.5	8.5	Anacaena lutescens	Hydrophilidae	Saprophages	0	0	1	1	2006.06.28	lato	1	Moczadło	Bory Tucholskie	Distrophic	sparse	3	ecotone	none	present	none	sand	10	none	none	oligohumus	2	1	1	1	1	1	1
146	316	A	2.8	39.2	1	8.5	119	Laccobius minutus	Dytiscidae	Predators	1	0	0	14	2006.06.28	lato	1	Moczadło	Bory Tucholskie	Distrophic	sparse	3	ecotone	none	present	none	sand	10	none	none	oligohumus	2	1	1	1	1	1	1
147	329	E	3.6	72	2	8.5	170	Noterus crassicornis	Noteridae	Predators	1	0	0	20	2006.06.29	lato	2	Czarne	Bory Tucholskie	Distrophic	dense macrophyte	4	ecotone	none	present	none	sand	40	none	none	oligohumus	3	1	1	3	1	1	1
147	329	E	2.3	23	1	5.91	59.1	Graptodytes pictus	Dytiscidae	Predators	1	0	0	10	2006.06.29	lato	2	Czarne	Bory Tucholskie	Distrophic	dense macrophyte	4	ecotone	none	present	none	sand	40	none	none	oligohumus	3	1	1	3	1	1	1
147	329	P	3.4	3.4	2	8.5	8.5	Hygrotus versicolor	Dytiscidae	Predators	1	0	0	1	2006.06.29	lato	2	Czarne	Bory Tucholskie	Distrophic	dense macrophyte	4	ecotone	none	present	none	sand	40	none	none	oligohumus	3	1	1	3	1	1	1
147	329	T	2.4	2.4	1	5.91	5.91	Hygrotus decoratus	Dytiscidae	Predators	1	0	0	1	2006.06.29	lato	2	Czarne	Bory Tucholskie	Distrophic	dense macrophyte	4	ecotone	none	present	none	sand	40	none	none	oligohumus	3	1	1	3	1	1	1
148	330	E	3.6	32.4	2	8.5	76.5	Noterus crassicornis	Noteridae	Predators	1	0	0	9	2006.06.29	lato	2	Czarne	Bory Tucholskie	Distrophic	dense macrophyte	4	ecotone	none	present	none	sand	20	none	none	oligohumus	3	1	1	2	1	1	1
148	330	P	11	33	4	239.05	717.15	Ilybius fenestratus	Dytiscidae	Predators	1	0	0	3	2006.06.29	lato	2	Czarne	Bory Tucholskie	Distrophic	dense macrophyte	4	ecotone	none	present	none	sand	20	none	none	oligohumus	3	1	1	2	1	1	1
148	330	E	2.3	98.9	1	5.91	254.13	Graptodytes pictus	Dytiscidae	Predators	1	0	0	43	2006.06.29	lato	2	Czarne	Bory Tucholskie	Distrophic	dense macrophyte	4	ecotone	none	present	none	sand	20	none	none	oligohumus	3	1	1	2	1	1	1
148	330	T	2.8	2.8	1	8.5	8.5	Anacaena lutescens	Hydrophilidae	Saprophages	0	0	1	1	2006.06.29	lato	2	Czarne	Bory Tucholskie	Distrophic	dense macrophyte	4	ecotone	none	present	none	sand	20	none	none	oligohumus	3	1	1	2	1	1	1
149	331	P	11	11	4	239.05	239.05	Ilybius fenestratus	Dytiscidae	Predators	1	0	0	1	2006.06.29	lato	2	Czarne	Bory Tucholskie	Distrophic	sparse	3	ecotone	none	present	none	sand	20	none	none	oligohumus	2	1	1	2	1	1	1
149	331	E	3.6	10.8	2	8.5	25.5	Noterus crassicornis	Noteridae	Predators	1	0	0	3	2006.06.29	lato	2	Czarne	Bory Tucholskie	Distrophic	sparse	3	ecotone	none	present	none	sand	20	none	none	oligohumus	2	1	1	2	1	1	1
149	331	P	3.4	10.2	2	8.5	25.5	Hygrotus versicolor	Dytiscidae	Predators	1	0	0	3	2006.06.29	lato	2	Czarne	Bory Tucholskie	Distrophic	sparse	3	ecotone	none	present	none	sand	20	none	none	oligohumus	2	1	1	2	1	1	1
149	331	E	2.3	172.5	1	5.91	443.25	Graptodytes pictus	Dytiscidae	Predators	1	0	0	75	2006.06.29	lato	2	Czarne	Bory Tucholskie	Distrophic	sparse	3	ecotone	none	present	none	sand	20	none	none	oligohumus	2	1	1	2	1	1	1
151	332	E	2.3	16.1	1	5.91	41.37	Graptodytes pictus	Dytiscidae	Predators	1	0	0	7	2006.06.29	lato	2	Czarne	Bory Tucholskie	Distrophic	sparse	3	ecotone	none	present	none	sand	40	none	none	oligohumus	2	1	1	3	1	1	1
151	332	E	3.6	3.6	2	8.5	8.5	Noterus crassicornis	Noteridae	Predators	1	0	0	1	2006.06.29	lato	2	Czarne	Bory Tucholskie	Distrophic	sparse	3	ecotone	none	present	none	sand	40	none	none	oligohumus	2	1	1	3	1	1	1
151	333	P	11	11	4	239.05	239.05	Ilybius fenestratus	Dytiscidae	Predators	1	0	0	1	2006.06.29	lato	2	Czarne	Bory Tucholskie	Distrophic	sparse	3	ecotone	none	present	none	sand	10	abundant and fine	none	oligohumus	2	1	1	1	3	1	1
151	333	E	2.3	6.9	1	5.91	17.73	Graptodytes pictus	Dytiscidae	Predators	1	0	0	3	2006.06.29	lato	2	Czarne	Bory Tucholskie	Distrophic	sparse	3	ecotone	none	present	none	sand	10	abundant and fine	none	oligohumus	2	1	1	1	3	1	1
151	333	T	2.8	2.8	1	8.5	8.5	Anacaena lutescens	Hydrophilidae	Saprophages	0	0	1	1	2006.06.29	lato	2	Czarne	Bory Tucholskie	Distrophic	sparse	3	ecotone	none	present	none	sand	10	abundant and fine	none	oligohumus	2	1	1	1	3	1	1
151	333	P	1.8	1.8	1	5.91	5.91	Bidessus hamulatus	Dytiscidae	Predators	1	0	0	1	2006.06.29	lato	2	Czarne	Bory Tucholskie	Distrophic	sparse	3	ecotone	none	present	none	sand	10	abundant and fine	none	oligohumus	2	1	1	1	3	1	1
152	334	E	3.6	3.6	2	8.5	8.5	Noterus crassicornis	Noteridae	Predators	1	0	0	1	2006.06.29	lato	2	Czarne	Bory Tucholskie	Distrophic	sparse	3	ecotone	none	present	none	sand	30	abundant and coarse	none	oligohumus	2	1	1	3	4	1	1
152	334	P	3.4	40.8	2	8.5	102	Hygrotus versicolor	Dytiscidae	Predators	1	0	0	12	2006.06.29	lato	2	Czarne	Bory Tucholskie	Distrophic	sparse	3	ecotone	none	present	none	sand	30	abundant and coarse	none	oligohumus	2	1	1	3	4	1	1
152	334	E	2.3	69	1	5.91	177.3	Graptodytes pictus	Dytiscidae	Predators	1	0	0	30	2006.06.29	lato	2	Czarne	Bory Tucholskie	Distrophic	sparse	3	ecotone	none	present	none	sand	30	abundant and coarse	none	oligohumus	2	1	1	3	4	1	1
153	335	P	11	66	4	239.05	1434.3	Ilybius fenestratus	Dytiscidae	Predators	1	0	0	6	2006.06.29	lato	2	Czarne	Bory Tucholskie	Distrophic	sparse	3	ecotone	none	present	none	sand	10	abundant and coarse	none	oligohumus	2	1	1	1	4	1	1
153	335	E	3.6	3.6	2	8.5	8.5	Noterus crassicornis	Noteridae	Predators	1	0	0	1	2006.06.29	lato	2	Czarne	Bory Tucholskie	Distrophic	sparse	3	ecotone	none	present	none	sand	10	abundant and coarse	none	oligohumus	2	1	1	1	4	1	1
153	335	E	4	4	2	5.91	5.91	Coelostoma orbiculare	Hydrophilidae	Saprophages	0	0	1	1	2006.06.29	lato	2	Czarne	Bory Tucholskie	Distrophic	sparse	3	ecotone	none	present	none	sand	10	abundant and coarse	none	oligohumus	2	1	1	1	4	1	1
153	335	E	2.3	9.2	1	5.91	23.64	Graptodytes pictus	Dytiscidae	Predators	1	0	0	4	2006.06.29	lato	2	Czarne	Bory Tucholskie	Distrophic	sparse	3	ecotone	none	present	none	sand	10	abundant and coarse	none	oligohumus	2	1	1	1	4	1	1
154	336	P	11	88	4	239.05	1912.4	Ilybius fenestratus	Dytiscidae	Predators	1	0	0	8	2006.06.29	lato	2	Czarne	Bory Tucholskie	Distrophic	sparse	3	ecotone	none	present	none	sand	10	none	none	oligohumus	2	1	1	1	1	1	1
154	336	E	3.6	14.4	2	8.5	34	Noterus crassicornis	Noteridae	Predators	1	0	0	4	2006.06.29	lato	2	Czarne	Bory Tucholskie	Distrophic	sparse	3	ecotone	none	present	none	sand	10	none	none	oligohumus	2	1	1	1	1	1	1
154	336	T	2.4	2.4	1	5.91	5.91	Hygrotus decoratus	Dytiscidae	Predators	1	0	0	1	2006.06.29	lato	2	Czarne	Bory Tucholskie	Distrophic	sparse	3	ecotone	none	present	none	sand	10	none	none	oligohumus	2	1	1	1	1	1	1
154	336	E	2.3	27.6	1	5.91	70.92	Graptodytes pictus	Dytiscidae	Predators	1	0	0	12	2006.06.29	lato	2	Czarne	Bory Tucholskie	Distrophic	sparse	3	ecotone	none	present	none	sand	10	none	none	oligohumus	2	1	1	1	1	1	1
154	336	T	2.8	2.8	1	8.5	8.5	Anacaena lutescens	Hydrophilidae	Saprophages	0	0	1	1	2006.06.29	lato	2	Czarne	Bory Tucholskie	Distrophic	sparse	3	ecotone	none	present	none	sand	10	none	none	oligohumus	2	1	1	1	1	1	1
154	336	E	5	5	3	40.35	40.35	Helochares griseus	Hydrophilidae	Saprophages	0	0	1	1	2006.06.29	lato	2	Czarne	Bory Tucholskie	Distrophic	sparse	3	ecotone	none	present	none	sand	10	none	none	oligohumus	2	1	1	1	1	1	1
154	336	T	2.7	8.1	1	8.5	25.5	Hydroporus obscurus	Dytiscidae	Predators	1	0	0	3	2006.06.29	lato	2	Czarne	Bory Tucholskie	Distrophic	sparse	3	ecotone	none	present	none	sand	10	none	none	oligohumus	2	1	1	1	1	1	1
154	336	T	3.1	3.1	2	8.5	8.5	Hydroporus tristis	Dytiscidae	Predators	1	0	0	1	2006.06.29	lato	2	Czarne	Bory Tucholskie	Distrophic	sparse	3	ecotone	none	present	none	sand	10	none	none	oligohumus	2	1	1	1	1	1	1
155	337	P	11	22	4	239.05	478.1	Ilybius fenestratus	Dytiscidae	Predators	1	0	0	2	2006.06.29	lato	2	Czarne	Bory Tucholskie	Distrophic	sparse	3	ecotone	none	present	none	sand	40	none	none	oligohumus	2	1	1	3	1	1	1
155	337	E	4.6	9.2	2	8.5	17	Hyphydrus ovatus	Dytiscidae	Predators	1	0	0	2	2006.06.29	lato	2	Czarne	Bory Tucholskie	Distrophic	sparse	3	ecotone	none	present	none	sand	40	none	none	oligohumus	2	1	1	3	1	1	1
155	337	P	3.4	17	2	8.5	42.5	Hygrotus versicolor	Dytiscidae	Predators	1	0	0	5	2006.06.29	lato	2	Czarne	Bory Tucholskie	Distrophic	sparse	3	ecotone	none	present	none	sand	40	none	none	oligohumus	2	1	1	3	1	1	1
155	337	E	3.6	25.2	2	8.5	59.5	Noterus crassicornis	Noteridae	Predators	1	0	0	7	2006.06.29	lato	2	Czarne	Bory Tucholskie	Distrophic	sparse	3	ecotone	none	present	none	sand	40	none	none	oligohumus	2	1	1	3	1	1	1
155	337	E	2.3	25.3	1	5.91	65.01	Graptodytes pictus	Dytiscidae	Predators	1	0	0	11	2006.06.29	lato	2	Czarne	Bory Tucholskie	Distrophic	sparse	3	ecotone	none	present	none	sand	40	none	none	oligohumus	2	1	1	3	1	1	1
155	337	T	2.7	5.4	1	8.5	17	Hydroporus obscurus	Dytiscidae	Predators	1	0	0	2	2006.06.29	lato	2	Czarne	Bory Tucholskie	Distrophic	sparse	3	ecotone	none	present	none	sand	40	none	none	oligohumus	2	1	1	3	1	1	1
156	364	T	3.9	3.9	2	8.5	8.5	Enochrus coarctatus	Hydrophilidae	Saprophages	0	0	1	1	2006.06.30	lato	10	Nierybno	Bory Tucholskie	Distrophic	sparse	3	ecotone	none	present	none	sand	20	none	none	oligohumus	2	1	1	2	1	1	1
156	364	T	2.7	2.7	1	8.5	8.5	Hydroporus obscurus	Dytiscidae	Predators	1	0	0	1	2006.06.30	lato	10	Nierybno	Bory Tucholskie	Distrophic	sparse	3	ecotone	none	present	none	sand	20	none	none	oligohumus	2	1	1	2	1	1	1
157	365	E	3.6	7.2	2	8.5	17	Noterus crassicornis	Noteridae	Predators	1	0	0	2	2006.06.30	lato	10	Nierybno	Bory Tucholskie	Distrophic	sparse	3	ecotone	none	present	none	sand	20	none	none	oligohumus	2	1	1	2	1	1	1
158	366	E	4	16	2	5.91	23.64	Coelostoma orbiculare	Hydrophilidae	Saprophages	0	0	1	4	2006.06.30	lato	10	Nierybno	Bory Tucholskie	Distrophic	sphagnum mat	5	pressed Sphagnum mat	none	present	none	Sphagnum	10	none	none	oligohumus	4	3	3	1	1	1	1
158	366	T	3.9	19.5	2	8.5	42.5	Enochrus coarctatus	Hydrophilidae	Saprophages	0	0	1	5	2006.06.30	lato	10	Nierybno	Bory Tucholskie	Distrophic	sphagnum mat	5	pressed Sphagnum mat	none	present	none	Sphagnum	10	none	none	oligohumus	4	3	3	1	1	1	1
158	366	E	6	6	3	40.35	40.35	Enochrus ochropterus	Hydrophilidae	Saprophages	0	0	1	1	2006.06.30	lato	10	Nierybno	Bory Tucholskie	Distrophic	sphagnum mat	5	pressed Sphagnum mat	none	present	none	Sphagnum	10	none	none	oligohumus	4	3	3	1	1	1	1
158	366	T	2.7	2.7	1	5.91	5.91	Hydroporus obscurus	Dytiscidae	Predators	1	0	0	1	2006.06.30	lato	10	Nierybno	Bory Tucholskie	Distrophic	sphagnum mat	5	pressed Sphagnum mat	none	present	none	Sphagnum	10	none	none	oligohumus	4	3	3	1	1	1	1
158	366	T	2.8	19.6	1	5.91	41.37	Anacaena lutescens	Hydrophilidae	Saprophages	0	0	1	7	2006.06.30	lato	10	Nierybno	Bory Tucholskie	Distrophic	sphagnum mat	5	pressed Sphagnum mat	none	present	none	Sphagnum	10	none	none	oligohumus	4	3	3	1	1	1	1
158	366	T	2.4	4.8	1	5.91	11.82	Hydroporus neglectus	Dytiscidae	Predators	1	0	0	2	2006.06.30	lato	10	Nierybno	Bory Tucholskie	Distrophic	sphagnum mat	5	pressed Sphagnum mat	none	present	none	Sphagnum	10	none	none	oligohumus	4	3	3	1	1	1	1
159	367	E	6	6	3	40.35	40.35	Enochrus ochropterus	Hydrophilidae	Saprophages	0	0	1	1	2006.06.30	lato	10	Nierybno	Bory Tucholskie	Distrophic	sparse	3	ecotone	none	present	none	Sphagnum	20	none	none	oligohumus	2	1	3	2	1	1	1
159	367	E	3.6	14.4	2	8.5	34	Noterus crassicornis	Noteridae	Predators	1	0	0	4	2006.06.30	lato	10	Nierybno	Bory Tucholskie	Distrophic	sparse	3	ecotone	none	present	none	Sphagnum	20	none	none	oligohumus	2	1	3	2	1	1	1
160	368	T	2.8	19.6	1	5.91	41.37	Anacaena lutescens	Hydrophilidae	Saprophages	0	0	1	7	2006.06.30	lato	10	Nierybno	Bory Tucholskie	Distrophic	sphagnum mat	5	pressed Sphagnum mat	none	present	none	Sphagnum	20	none	none	oligohumus	4	3	3	2	1	1	1
160	368	T	6.7	40.2	3	40.35	242.1	Agabus affinis	Dytiscidae	Predators	1	0	0	6	2006.06.30	lato	10	Nierybno	Bory Tucholskie	Distrophic	sphagnum mat	5	pressed Sphagnum mat	none	present	none	Sphagnum	20	none	none	oligohumus	4	3	3	2	1	1	1
160	368	P	7.9	7.9	3	40.35	40.35	Platambus maculatus	Dytiscidae	Predators	1	0	0	1	2006.06.30	lato	10	Nierybno	Bory Tucholskie	Distrophic	sparse	3	ecotone	none	present	none	Sphagnum	20	none	none	oligohumus	2	1	3	2	1	1	1
160	368	E	4	4	2	5.91	5.91	Coelostoma orbiculare	Hydrophilidae	Saprophages	0	0	1	1	2006.06.30	lato	10	Nierybno	Bory Tucholskie	Distrophic	sphagnum mat	5	pressed Sphagnum mat	none	present	none	Sphagnum	20	none	none	oligohumus	4	3	3	2	1	1	1
160	368	E	3.6	3.6	2	8.5	8.5	Noterus crassicornis	Noteridae	Predators	1	0	0	1	2006.06.30	lato	10	Nierybno	Bory Tucholskie	Distrophic	sphagnum mat	5	pressed Sphagnum mat	none	present	none	Sphagnum	20	none	none	oligohumus	4	3	3	2	1	1	1
160	368	T	2.7	27	1	5.91	59.1	Hydroporus obscurus	Dytiscidae	Predators	1	0	0	10	2006.06.30	lato	10	Nierybno	Bory Tucholskie	Distrophic	sphagnum mat	5	pressed Sphagnum mat	none	present	none	Sphagnum	20	none	none	oligohumus	4	3	3	2	1	1	1
160	368	T	2.7	5.4	1	5.91	11.82	Hydroporus umbrosus	Dytiscidae	Predators	1	0	0	2	2006.06.30	lato	10	Nierybno	Bory Tucholskie	Distrophic	sphagnum mat	5	pressed Sphagnum mat	none	present	none	Sphagnum	20	none	none	oligohumus	4	3	3	2	1	1	1
160	368	T	3.1	24.8	2	8.5	68	Hydroporus tristis	Dytiscidae	Predators	1	0	0	8	2006.06.30	lato	10	Nierybno	Bory Tucholskie	Distrophic	sphagnum mat	5	pressed Sphagnum mat	none	present	none	Sphagnum	20	none	none	oligohumus	4	3	3	2	1	1	1
160	368	E	2.95	2.95	1	5.91	5.91	Hydrochus brevis	Hydrophilidae	Saprophages	0	0	1	1	2006.06.30	lato	10	Nierybno	Bory Tucholskie	Distrophic	sphagnum mat	5	pressed Sphagnum mat	none	present	none	Sphagnum	20	none	none	oligohumus	4	3	3	2	1	1	1
160	368	T	2.8	5.6	1	5.91	11.82	Anacaena lutescens	Hydrophilidae	Saprophages	0	0	1	2	2006.06.30	lato	10	Nierybno	Bory Tucholskie	Distrophic	sphagnum mat	5	pressed Sphagnum mat	none	present	none	Sphagnum	20	none	none	oligohumus	4	3	3	2	1	1	1
161	369	E	3.6	28.8	2	8.5	68	Noterus crassicornis	Noteridae	Predators	1	0	0	8	2006.06.30	lato	10	Nierybno	Bory Tucholskie	Distrophic	sparse	3	ecotone	none	present	none	Sphagnum	20	none	none	oligohumus	2	1	3	2	1	1	1
161	369	E	4.6	4.6	2	8.5	8.5	Hyphydrus ovatus	Dytiscidae	Predators	1	0	0	1	2006.06.30	lato	10	Nierybno	Bory Tucholskie	Distrophic	sparse	3	ecotone	none	present	none	Sphagnum	20	none	none	oligohumus	2	1	3	2	1	1	1
162	370	P	11	11	4	239.05	239.05	Ilybius fenestratus	Dytiscidae	Predators	1	0	0	1	2006.06.30	lato	10	Nierybno	Bory Tucholskie	Distrophic	sparse	3	ecotone	none	present	none	sand	20	none	none	oligohumus	2	1	1	2	1	1	1
162	370	E	3.6	28.8	2	8.5	68	Noterus crassicornis	Noteridae	Predators	1	0	0	8	2006.06.30	lato	10	Nierybno	Bory Tucholskie	Distrophic	sparse	3	ecotone	none	present	none	sand	20	none	none	oligohumus	2	1	1	2	1	1	1
162	370	E	4	4	2	5.91	5.91	Coelostoma orbiculare	Hydrophilidae	Saprophages	0	0	1	1	2006.06.30	lato	10	Nierybno	Bory Tucholskie	Distrophic	sparse	3	ecotone	none	present	none	sand	20	none	none	oligohumus	2	1	1	2	1	1	1
162	370	E	2.75	2.75	1	8.5	8.5	Hydrochus carinatus	Hydrophilidae	Saprophages	0	0	1	1	2006.06.30	lato	10	Nierybno	Bory Tucholskie	Distrophic	sparse	3	ecotone	none	present	none	sand	20	none	none	oligohumus	2	1	1	2	1	1	1
162	370	E	3.3	3.3	2	8.5	8.5	Hygrotus inaequalis	Dytiscidae	Predators	1	0	0	1	2006.06.30	lato	10	Nierybno	Bory Tucholskie	Distrophic	sparse	3	ecotone	none	present	none	sand	20	none	none	oligohumus	2	1	1	2	1	1	1
163	371	E	7.5	37.5	3	40.35	201.75	Hydrobius fuscipes	Hydrophilidae	Saprophages	0	0	1	5	2006.06.30	lato	10	Nierybno	Bory Tucholskie	Distrophic	sphagnum mat	5	pressed Sphagnum mat	none	present	none	Sphagnum	10	none	none	oligohumus	4	3	3	1	1	1	1
163	371	T	6.7	60.3	3	40.35	363.15	Agabus affinis	Dytiscidae	Predators	1	0	0	9	2006.06.30	lato	10	Nierybno	Bory Tucholskie	Distrophic	sphagnum mat	5	pressed Sphagnum mat	none	present	none	Sphagnum	10	none	none	oligohumus	4	3	3	1	1	1	1
163	371	T	7.5	7.5	3	40.35	40.35	copelatus haemorrhoidalis (Fabr.)	Dytiscidae	Predators	1	0	0	1	2006.06.30	lato	10	Nierybno	Bory Tucholskie	Distrophic	sphagnum mat	5	pressed Sphagnum mat	none	present	none	Sphagnum	10	none	none	oligohumus	4	3	3	1	1	1	1
163	371	E	4	12	2	5.91	17.73	Coelostoma orbiculare	Hydrophilidae	Saprophages	0	0	1	3	2006.06.30	lato	10	Nierybno	Bory Tucholskie	Distrophic	sphagnum mat	5	pressed Sphagnum mat	none	present	none	Sphagnum	10	none	none	oligohumus	4	3	3	1	1	1	1
163	371	E	3.6	7.2	2	8.5	17	Noterus crassicornis	Noteridae	Predators	1	0	0	2	2006.06.30	lato	10	Nierybno	Bory Tucholskie	Distrophic	sphagnum mat	5	pressed Sphagnum mat	none	present	none	Sphagnum	10	none	none	oligohumus	4	3	3	1	1	1	1
163	371	T	2.8	39.2	1	5.91	82.74	Anacaena lutescens	Hydrophilidae	Saprophages	0	0	1	14	2006.06.30	lato	10	Nierybno	Bory Tucholskie	Distrophic	sphagnum mat	5	pressed Sphagnum mat	none	present	none	Sphagnum	10	none	none	oligohumus	4	3	3	1	1	1	1
163	371	E	6	6	3	40.35	40.35	Enochrus ochropterus	Hydrophilidae	Saprophages	0	0	1	1	2006.06.30	lato	10	Nierybno	Bory Tucholskie	Distrophic	sphagnum mat	5	pressed Sphagnum mat	none	present	none	Sphagnum	10	none	none	oligohumus	4	3	3	1	1	1	1
163	371	T	3.9	15.6	2	8.5	34	Enochrus coarctatus	Hydrophilidae	Saprophages	0	0	1	4	2006.06.30	lato	10	Nierybno	Bory Tucholskie	Distrophic	sphagnum mat	5	pressed Sphagnum mat	none	present	none	Sphagnum	10	none	none	oligohumus	4	3	3	1	1	1	1
163	371	T	3.7	7.4	2	8.5	17	Enochrus affinis	Hydrophilidae	Saprophages	0	0	1	2	2006.06.30	lato	10	Nierybno	Bory Tucholskie	Distrophic	sphagnum mat	5	pressed Sphagnum mat	none	present	none	Sphagnum	10	none	none	oligohumus	4	3	3	1	1	1	1
163	371	T	2.7	5.4	1	5.91	11.82	Hydroporus obscurus	Dytiscidae	Predators	1	0	0	2	2006.06.30	lato	10	Nierybno	Bory Tucholskie	Distrophic	sphagnum mat	5	pressed Sphagnum mat	none	present	none	Sphagnum	10	none	none	oligohumus	4	3	3	1	1	1	1
163	371	T	2.4	2.4	1	5.91	5.91	Hydroporus neglectus	Dytiscidae	Predators	1	0	0	1	2006.06.30	lato	10	Nierybno	Bory Tucholskie	Distrophic	sphagnum mat	5	pressed Sphagnum mat	none	present	none	Sphagnum	10	none	none	oligohumus	4	3	3	1	1	1	1
163	371	T	3.1	3.1	2	8.5	8.5	Hydroporus incognitus	Dytiscidae	Predators	1	0	0	1	2006.06.30	lato	10	Nierybno	Bory Tucholskie	Distrophic	sphagnum mat	5	pressed Sphagnum mat	none	present	none	Sphagnum	10	none	none	oligohumus	4	3	3	1	1	1	1
163	371	T	3.1	3.1	2	8.5	8.5	Hydroporus tristis	Dytiscidae	Predators	1	0	0	1	2006.06.30	lato	10	Nierybno	Bory Tucholskie	Distrophic	sphagnum mat	5	pressed Sphagnum mat	none	present	none	Sphagnum	10	none	none	oligohumus	4	3	3	1	1	1	1
163	371	E	2.75	2.75	1	5.91	5.91	Hydrochus carinatus	Hydrophilidae	Saprophages	0	0	1	1	2006.06.30	lato	10	Nierybno	Bory Tucholskie	Distrophic	sphagnum mat	5	pressed Sphagnum mat	none	present	none	Sphagnum	10	none	none	oligohumus	4	3	3	1	1	1	1
164	372	P	3.75	3.75	2	8.5	8.5	Haliplus flavicollis	Haliplidae	Polyphages	0	1	0	1	2006.06.30	lato	10	Nierybno	Bory Tucholskie	Distrophic	sparse	3	ecotone	none	present	none	sand	10	none	none	oligohumus	2	1	1	1	1	1	1
164	372	E	4.6	4.6	2	8.5	8.5	Hyphydrus ovatus	Dytiscidae	Predators	1	0	0	1	2006.06.30	lato	10	Nierybno	Bory Tucholskie	Distrophic	sparse	3	ecotone	none	present	none	sand	10	none	none	oligohumus	2	1	1	1	1	1	1
164	372	E	6	6	3	40.35	40.35	Enochrus ochropterus	Hydrophilidae	Saprophages	0	0	1	1	2006.06.30	lato	10	Nierybno	Bory Tucholskie	Distrophic	sparse	3	ecotone	none	present	none	sand	10	none	none	oligohumus	2	1	1	1	1	1	1
164	372	T	3.9	7.8	2	8.5	17	Enochrus coarctatus	Hydrophilidae	Saprophages	0	0	1	2	2006.06.30	lato	10	Nierybno	Bory Tucholskie	Distrophic	sparse	3	ecotone	none	present	none	sand	10	none	none	oligohumus	2	1	1	1	1	1	1
164	372	E	2.75	2.75	1	8.5	8.5	Hydrochus carinatus	Hydrophilidae	Saprophages	0	0	1	1	2006.06.30	lato	10	Nierybno	Bory Tucholskie	Distrophic	sparse	3	ecotone	none	present	none	sand	10	none	none	oligohumus	2	1	1	1	1	1	1
164	372	T	2.8	2.8	1	8.5	8.5	Anacaena lutescens	Hydrophilidae	Saprophages	0	0	1	1	2006.06.30	lato	10	Nierybno	Bory Tucholskie	Distrophic	sparse	3	ecotone	none	present	none	sand	10	none	none	oligohumus	2	1	1	1	1	1	1
165	374	T	2.8	25.2	1	8.5	76.5	Anacaena lutescens	Hydrophilidae	Saprophages	0	0	1	9	2006.08.16	jesień	1	Moczadło	Bory Tucholskie	Distrophic	sparse	3	ecotone	none	present	none	sand	20	scarce and fine	none	oligohumus	2	1	1	2	2	1	1
165	374	E	31	31	5	2230	2230	Dytiscus marginalis ( L. )	Dytiscidae	Predators	1	0	0	1	2006.08.16	jesień	1	Moczadło	Bory Tucholskie	Distrophic	sparse	3	ecotone	none	present	none	sand	20	scarce and fine	none	oligohumus	2	1	1	2	2	1	1
165	374	T	3.7	14.8	2	8.5	34	Enochrus affinis	Hydrophilidae	Saprophages	0	0	1	4	2006.08.16	jesień	1	Moczadło	Bory Tucholskie	Distrophic	sparse	3	ecotone	none	present	none	sand	20	scarce and fine	none	oligohumus	2	1	1	2	2	1	1
165	374	P	3.75	22.5	2	8.5	51	Haliplus flavicollis	Haliplidae	Polyphages	0	1	0	6	2006.08.16	jesień	1	Moczadło	Bory Tucholskie	Distrophic	sparse	3	ecotone	none	present	none	sand	20	scarce and fine	none	oligohumus	2	1	1	2	2	1	1
165	374	E	5	50	3	40.35	403.5	Helochares griseus	Hydrophilidae	Saprophages	0	0	1	10	2006.08.16	jesień	1	Moczadło	Bory Tucholskie	Distrophic	sparse	3	ecotone	none	present	none	sand	20	scarce and fine	none	oligohumus	2	1	1	2	2	1	1
165	374	E	2.75	2.75	1	8.5	8.5	Hydrochus carinatus	Hydrophilidae	Saprophages	0	0	1	1	2006.08.16	jesień	1	Moczadło	Bory Tucholskie	Distrophic	sparse	3	ecotone	none	present	none	sand	20	scarce and fine	none	oligohumus	2	1	1	2	2	1	1
165	374	E	4.6	23	2	8.5	42.5	Hyphydrus ovatus	Dytiscidae	Predators	1	0	0	5	2006.08.16	jesień	1	Moczadło	Bory Tucholskie	Distrophic	sparse	3	ecotone	none	present	none	sand	20	scarce and fine	none	oligohumus	2	1	1	2	2	1	1
165	374	P	11	11	4	239.05	239.05	Ilybius fenestratus	Dytiscidae	Predators	1	0	0	1	2006.08.16	jesień	1	Moczadło	Bory Tucholskie	Distrophic	sparse	3	ecotone	none	present	none	sand	20	scarce and fine	none	oligohumus	2	1	1	2	2	1	1
165	374	E	3.6	3.6	2	8.5	8.5	Noterus crassicornis	Noteridae	Predators	1	0	0	1	2006.08.16	jesień	1	Moczadło	Bory Tucholskie	Distrophic	sparse	3	ecotone	none	present	none	sand	20	scarce and fine	none	oligohumus	2	1	1	2	2	1	1
166	377	T	2.8	11.2	1	8.5	34	Anacaena lutescens	Hydrophilidae	Saprophages	0	0	1	4	2006.08.16	jesień	1	Moczadło	Bory Tucholskie	Distrophic	sparse	3	ecotone	none	present	none	sand	10	none	none	oligohumus	2	1	1	1	1	1	1
166	377	E	5	20	3	40.35	161.4	Helochares griseus	Hydrophilidae	Saprophages	0	0	1	4	2006.08.16	jesień	1	Moczadło	Bory Tucholskie	Distrophic	sparse	3	ecotone	none	present	none	sand	10	none	none	oligohumus	2	1	1	1	1	1	1
166	377	E	7.5	7.5	3	40.35	40.35	Hydrobius fuscipes	Hydrophilidae	Saprophages	0	0	1	1	2006.08.16	jesień	1	Moczadło	Bory Tucholskie	Distrophic	sparse	3	ecotone	none	present	none	sand	10	none	none	oligohumus	2	1	1	1	1	1	1
166	377	T	3.1	12.4	2	8.5	34	Hydroporus tristis	Dytiscidae	Predators	1	0	0	4	2006.08.16	jesień	1	Moczadło	Bory Tucholskie	Distrophic	sparse	3	ecotone	none	present	none	sand	10	none	none	oligohumus	2	1	1	1	1	1	1
166	377	E	4.6	9.2	2	8.5	17	Hyphydrus ovatus	Dytiscidae	Predators	1	0	0	2	2006.08.16	jesień	1	Moczadło	Bory Tucholskie	Distrophic	sparse	3	ecotone	none	present	none	sand	10	none	none	oligohumus	2	1	1	1	1	1	1
166	377	A	2.8	2.8	1	8.5	8.5	Laccobius minutus	Dytiscidae	Predators	1	0	0	1	2006.08.16	jesień	1	Moczadło	Bory Tucholskie	Distrophic	sparse	3	ecotone	none	present	none	sand	10	none	none	oligohumus	2	1	1	1	1	1	1
167	378	E	5	5	3	40.35	40.35	Helochares griseus	Hydrophilidae	Saprophages	0	0	1	1	2006.08.16	jesień	1	Moczadło	Bory Tucholskie	Distrophic	sparse	3	ecotone	none	present	none	sand	30	none	none	oligohumus	2	1	1	3	1	1	1
167	378	E	7.5	7.5	3	40.35	40.35	Hydrobius fuscipes	Hydrophilidae	Saprophages	0	0	1	1	2006.08.16	jesień	1	Moczadło	Bory Tucholskie	Distrophic	sparse	3	ecotone	none	present	none	sand	30	none	none	oligohumus	2	1	1	3	1	1	1
167	378	P	11	11	4	239.05	239.05	Ilybius fenestratus	Dytiscidae	Predators	1	0	0	1	2006.08.16	jesień	1	Moczadło	Bory Tucholskie	Distrophic	sparse	3	ecotone	none	present	none	sand	30	none	none	oligohumus	2	1	1	3	1	1	1
168	379	T	2.8	14	1	8.5	42.5	Anacaena lutescens	Hydrophilidae	Saprophages	0	0	1	5	2006.08.16	jesień	1	Moczadło	Bory Tucholskie	Distrophic	sparse	3	ecotone	none	present	none	sand	20	none	none	oligohumus	2	1	1	2	1	1	1
168	379	P	11	11	4	239.05	239.05	Ilybius fenestratus	Dytiscidae	Predators	1	0	0	1	2006.08.16	jesień	1	Moczadło	Bory Tucholskie	Distrophic	sparse	3	ecotone	none	present	none	sand	20	none	none	oligohumus	2	1	1	2	1	1	1
168	379	A	2.8	86.8	1	8.5	263.5	Laccobius minutus	Dytiscidae	Predators	1	0	0	31	2006.08.16	jesień	1	Moczadło	Bory Tucholskie	Distrophic	sparse	3	ecotone	none	present	none	sand	20	none	none	oligohumus	2	1	1	2	1	1	1
168	379	P	4.7	4.7	2	8.5	8.5	Laccophilus hyalinus ( Degeer )	Dytiscidae	Predators	1	0	0	1	2006.08.16	jesień	1	Moczadło	Bory Tucholskie	Distrophic	sparse	3	ecotone	none	present	none	sand	20	none	none	oligohumus	2	1	1	2	1	1	1
169	380	T	2.8	16.8	1	8.5	51	Anacaena lutescens	Hydrophilidae	Saprophages	0	0	1	6	2006.08.16	jesień	1	Moczadło	Bory Tucholskie	Distrophic	sparse	3	ecotone	none	present	none	sand	30	none	none	oligohumus	2	1	1	3	1	1	1
169	380	E	7.5	15	3	40.35	80.7	Hydrobius fuscipes	Hydrophilidae	Saprophages	0	0	1	2	2006.08.16	jesień	1	Moczadło	Bory Tucholskie	Distrophic	sparse	3	ecotone	none	present	none	sand	30	none	none	oligohumus	2	1	1	3	1	1	1
169	380	E	4.6	9.2	2	8.5	17	Hyphydrus ovatus	Dytiscidae	Predators	1	0	0	2	2006.08.16	jesień	1	Moczadło	Bory Tucholskie	Distrophic	sparse	3	ecotone	none	present	none	sand	30	none	none	oligohumus	2	1	1	3	1	1	1
169	380	E	3.6	18	2	8.5	42.5	Noterus crassicornis	Noteridae	Predators	1	0	0	5	2006.08.16	jesień	1	Moczadło	Bory Tucholskie	Distrophic	sparse	3	ecotone	none	present	none	sand	30	none	none	oligohumus	2	1	1	3	1	1	1
170	381	T	2.8	2.8	1	8.5	8.5	Anacaena lutescens	Hydrophilidae	Saprophages	0	0	1	1	2006.08.16	jesień	1	Moczadło	Bory Tucholskie	Distrophic	sparse	3	ecotone	none	present	none	sand	20	none	none	oligohumus	2	1	1	2	1	1	1
170	381	E	3.3	3.3	2	8.5	8.5	Hygrotus inaequalis	Dytiscidae	Predators	1	0	0	1	2006.08.16	jesień	1	Moczadło	Bory Tucholskie	Distrophic	sparse	3	ecotone	none	present	none	sand	20	none	none	oligohumus	2	1	1	2	1	1	1
170	381	E	4.6	32.2	2	8.5	59.5	Hyphydrus ovatus	Dytiscidae	Predators	1	0	0	7	2006.08.16	jesień	1	Moczadło	Bory Tucholskie	Distrophic	sparse	3	ecotone	none	present	none	sand	20	none	none	oligohumus	2	1	1	2	1	1	1
170	381	E	3.6	14.4	2	8.5	34	Noterus crassicornis	Noteridae	Predators	1	0	0	4	2006.08.16	jesień	1	Moczadło	Bory Tucholskie	Distrophic	sparse	3	ecotone	none	present	none	sand	20	none	none	oligohumus	2	1	1	2	1	1	1
170	381	E	3.6	39.6	2	8.5	93.5	Noterus crassicornis	Noteridae	Predators	1	0	0	11	2006.08.16	jesień	1	Moczadło	Bory Tucholskie	Distrophic	sparse	3	ecotone	none	present	none	sand	20	none	none	oligohumus	2	1	1	2	1	1	1
170	381	E	5	5	3	40.35	40.35	Helochares griseus	Hydrophilidae	Saprophages	0	0	1	1	2006.08.16	jesień	1	Moczadło	Bory Tucholskie	Distrophic	sparse	3	ecotone	none	present	none	sand	20	none	none	oligohumus	2	1	1	2	1	1	1
170	381	P	3.75	3.75	2	8.5	8.5	Haliplus flavicollis	Haliplidae	Polyphages	0	1	0	1	2006.08.16	jesień	1	Moczadło	Bory Tucholskie	Distrophic	sparse	3	ecotone	none	present	none	sand	20	none	none	oligohumus	2	1	1	2	1	1	1
170	381	T	3.9	35.1	2	8.5	76.5	Enochrus coarctatus	Hydrophilidae	Saprophages	0	0	1	9	2006.08.16	jesień	1	Moczadło	Bory Tucholskie	Distrophic	sparse	3	ecotone	none	present	none	sand	20	none	none	oligohumus	2	1	1	2	1	1	1
170	381	E	6	6	3	40.35	40.35	Enochrus ochropterus	Hydrophilidae	Saprophages	0	0	1	1	2006.08.16	jesień	1	Moczadło	Bory Tucholskie	Distrophic	sparse	3	ecotone	none	present	none	sand	20	none	none	oligohumus	2	1	1	2	1	1	1
170	381	T	3.7	3.7	2	8.5	8.5	Enochrus affinis	Hydrophilidae	Saprophages	0	0	1	1	2006.08.16	jesień	1	Moczadło	Bory Tucholskie	Distrophic	sparse	3	ecotone	none	present	none	sand	20	none	none	oligohumus	2	1	1	2	1	1	1
170	381	E	2.7	2.7	1	8.5	8.5	Hydrochus nitidicollis	Hydrophilidae	Saprophages	0	0	1	1	2006.08.16	jesień	1	Moczadło	Bory Tucholskie	Distrophic	sparse	3	ecotone	none	present	none	sand	20	none	none	oligohumus	2	1	1	2	1	1	1
171	382	T	2.8	2.8	1	8.5	8.5	Anacaena lutescens	Hydrophilidae	Saprophages	0	0	1	1	2006.08.16	jesień	1	Moczadło	Bory Tucholskie	Distrophic	sparse	3	ecotone	none	present	none	sand	10	none	none	oligohumus	2	1	1	1	1	1	1
171	382	E	4	4	2	5.91	5.91	Coelostoma orbiculare	Hydrophilidae	Saprophages	0	0	1	1	2006.08.16	jesień	1	Moczadło	Bory Tucholskie	Distrophic	sparse	3	ecotone	none	present	none	sand	10	none	none	oligohumus	2	1	1	1	1	1	1
171	382	T	3.7	7.4	2	8.5	17	Enochrus affinis	Hydrophilidae	Saprophages	0	0	1	2	2006.08.16	jesień	1	Moczadło	Bory Tucholskie	Distrophic	sparse	3	ecotone	none	present	none	sand	10	none	none	oligohumus	2	1	1	1	1	1	1
171	382	E	5	5	3	40.35	40.35	Helochares griseus	Hydrophilidae	Saprophages	0	0	1	1	2006.08.16	jesień	1	Moczadło	Bory Tucholskie	Distrophic	sparse	3	ecotone	none	present	none	sand	10	none	none	oligohumus	2	1	1	1	1	1	1
171	382	E	2.75	2.75	1	8.5	8.5	Hydrochus carinatus	Hydrophilidae	Saprophages	0	0	1	1	2006.08.16	jesień	1	Moczadło	Bory Tucholskie	Distrophic	sparse	3	ecotone	none	present	none	sand	10	none	none	oligohumus	2	1	1	1	1	1	1
171	382	E	4.6	4.6	2	8.5	8.5	Hyphydrus ovatus	Dytiscidae	Predators	1	0	0	1	2006.08.16	jesień	1	Moczadło	Bory Tucholskie	Distrophic	sparse	3	ecotone	none	present	none	sand	10	none	none	oligohumus	2	1	1	1	1	1	1
171	382	E	3.6	18	2	8.5	42.5	Noterus crassicornis	Noteridae	Predators	1	0	0	5	2006.08.16	jesień	1	Moczadło	Bory Tucholskie	Distrophic	sparse	3	ecotone	none	present	none	sand	10	none	none	oligohumus	2	1	1	1	1	1	1
172	392	E	4	20	2	5.91	29.55	Coelostoma orbiculare	Hydrophilidae	Saprophages	0	0	1	5	2006.08.18	jesień	10	Nierybno	Bory Tucholskie	Distrophic	sphagnum mat	5	pressed Sphagnum mat	none	present	none	Sphagnum	10	none	none	oligohumus	4	3	3	1	1	1	1
172	392	E	3.6	3.6	2	8.5	8.5	Noterus crassicornis	Noteridae	Predators	1	0	0	1	2006.08.18	jesień	10	Nierybno	Bory Tucholskie	Distrophic	sphagnum mat	5	pressed Sphagnum mat	none	present	none	Sphagnum	10	none	none	oligohumus	4	3	3	1	1	1	1
172	392	E	5	5	3	40.35	40.35	Helochares griseus	Hydrophilidae	Saprophages	0	0	1	1	2006.08.18	jesień	10	Nierybno	Bory Tucholskie	Distrophic	sphagnum mat	5	pressed Sphagnum mat	none	present	none	Sphagnum	10	none	none	oligohumus	4	3	3	1	1	1	1
172	392	E	2.8	11.2	1	5.91	23.64	Anacaena limbata	Hydrophilidae	Saprophages	0	0	1	4	2006.08.18	jesień	10	Nierybno	Bory Tucholskie	Distrophic	sphagnum mat	5	pressed Sphagnum mat	none	present	none	Sphagnum	10	none	none	oligohumus	4	3	3	1	1	1	1
172	392	T	2.8	2.8	1	5.91	5.91	Anacaena lutescens	Hydrophilidae	Saprophages	0	0	1	1	2006.08.18	jesień	10	Nierybno	Bory Tucholskie	Distrophic	sphagnum mat	5	pressed Sphagnum mat	none	present	none	Sphagnum	10	none	none	oligohumus	4	3	3	1	1	1	1
172	392	E	6	6	3	40.35	40.35	Enochrus ochropterus	Hydrophilidae	Saprophages	0	0	1	1	2006.08.18	jesień	10	Nierybno	Bory Tucholskie	Distrophic	sphagnum mat	5	pressed Sphagnum mat	none	present	none	Sphagnum	10	none	none	oligohumus	4	3	3	1	1	1	1
172	392	T	2.4	2.4	1	5.91	5.91	Hydroporus neglectus	Dytiscidae	Predators	1	0	0	1	2006.08.18	jesień	10	Nierybno	Bory Tucholskie	Distrophic	sphagnum mat	5	pressed Sphagnum mat	none	present	none	Sphagnum	10	none	none	oligohumus	4	3	3	1	1	1	1
173	393	E	3.6	3.6	2	8.5	8.5	Noterus crassicornis	Noteridae	Predators	1	0	0	1	2006.08.18	jesień	10	Nierybno	Bory Tucholskie	Distrophic	dense macrophyte	4	ecotone	none	present	none	Sphagnum	10	none	none	oligohumus	3	1	3	1	1	1	1
174	395	E	4.5	4.5	2	8.5	8.5	Laccophilus minutus	Dytiscidae	Predators	1	0	0	1	2006.08.18	jesień	10	Nierybno	Bory Tucholskie	Distrophic	dense macrophyte	4	ecotone	none	present	none	Sphagnum	10	none	none	oligohumus	3	1	3	1	1	1	1
174	395	E	3.6	3.6	2	8.5	8.5	Noterus crassicornis	Noteridae	Predators	1	0	0	1	2006.08.18	jesień	10	Nierybno	Bory Tucholskie	Distrophic	dense macrophyte	4	ecotone	none	present	none	Sphagnum	10	none	none	oligohumus	3	1	3	1	1	1	1
174	395	T	2.7	5.4	1	8.5	17	Hydroporus obscurus	Dytiscidae	Predators	1	0	0	2	2006.08.18	jesień	10	Nierybno	Bory Tucholskie	Distrophic	dense macrophyte	4	ecotone	none	present	none	Sphagnum	10	none	none	oligohumus	3	1	3	1	1	1	1
174	395	T	3.1	3.1	2	8.5	8.5	Hydroporus tristis	Dytiscidae	Predators	1	0	0	1	2006.08.18	jesień	10	Nierybno	Bory Tucholskie	Distrophic	dense macrophyte	4	ecotone	none	present	none	Sphagnum	10	none	none	oligohumus	3	1	3	1	1	1	1
174	395	E	4	4	2	5.91	5.91	Coelostoma orbiculare	Hydrophilidae	Saprophages	0	0	1	1	2006.08.18	jesień	10	Nierybno	Bory Tucholskie	Distrophic	dense macrophyte	4	ecotone	none	present	none	Sphagnum	10	none	none	oligohumus	3	1	3	1	1	1	1
174	395	T	3.7	7.4	2	8.5	17	Enochrus affinis	Hydrophilidae	Saprophages	0	0	1	2	2006.08.18	jesień	10	Nierybno	Bory Tucholskie	Distrophic	dense macrophyte	4	ecotone	none	present	none	Sphagnum	10	none	none	oligohumus	3	1	3	1	1	1	1
175	397	E	7.5	22.5	3	40.35	121.05	Hydrobius fuscipes	Hydrophilidae	Saprophages	0	0	1	3	2006.08.18	jesień	10	Nierybno	Bory Tucholskie	Distrophic	dense macrophyte	4	ecotone	none	present	none	sand	10	none	none	oligohumus	3	1	1	1	1	1	1
175	397	E	3.6	3.6	2	8.5	8.5	Noterus crassicornis	Noteridae	Predators	1	0	0	1	2006.08.18	jesień	10	Nierybno	Bory Tucholskie	Distrophic	dense macrophyte	4	ecotone	none	present	none	sand	10	none	none	oligohumus	3	1	1	1	1	1	1
175	397	T	3.9	7.8	2	8.5	17	Enochrus coarctatus	Hydrophilidae	Saprophages	0	0	1	2	2006.08.18	jesień	10	Nierybno	Bory Tucholskie	Distrophic	dense macrophyte	4	ecotone	none	present	none	sand	10	none	none	oligohumus	3	1	1	1	1	1	1
175	397	T	2.8	8.4	1	8.5	25.5	Anacaena lutescens	Hydrophilidae	Saprophages	0	0	1	3	2006.08.18	jesień	10	Nierybno	Bory Tucholskie	Distrophic	dense macrophyte	4	ecotone	none	present	none	sand	10	none	none	oligohumus	3	1	1	1	1	1	1
175	397	E	5	10	3	40.35	80.7	Helochares griseus	Hydrophilidae	Saprophages	0	0	1	2	2006.08.18	jesień	10	Nierybno	Bory Tucholskie	Distrophic	dense macrophyte	4	ecotone	none	present	none	sand	10	none	none	oligohumus	3	1	1	1	1	1	1
175	397	E	4	8	2	5.91	11.82	Coelostoma orbiculare	Hydrophilidae	Saprophages	0	0	1	2	2006.08.18	jesień	10	Nierybno	Bory Tucholskie	Distrophic	dense macrophyte	4	ecotone	none	present	none	sand	10	none	none	oligohumus	3	1	1	1	1	1	1
175	397	T	3	3	2	8.5	8.5	Hydroporus angustatus	Dytiscidae	Predators	1	0	0	1	2006.08.18	jesień	10	Nierybno	Bory Tucholskie	Distrophic	dense macrophyte	4	ecotone	none	present	none	sand	10	none	none	oligohumus	3	1	1	1	1	1	1
175	397	E	2.75	2.75	1	8.5	8.5	Hydrochus carinatus	Hydrophilidae	Saprophages	0	0	1	1	2006.08.18	jesień	10	Nierybno	Bory Tucholskie	Distrophic	dense macrophyte	4	ecotone	none	present	none	sand	10	none	none	oligohumus	3	1	1	1	1	1	1
175	397	A	3.65	3.65	2	8.5	8.5	Helophorus minutus	Hydrophilidae	Saprophages	0	0	1	1	2006.08.18	jesień	10	Nierybno	Bory Tucholskie	Distrophic	dense macrophyte	4	ecotone	none	present	none	sand	10	none	none	oligohumus	3	1	1	1	1	1	1
176	399	E	5	5	3	40.35	40.35	Helochares griseus	Hydrophilidae	Saprophages	0	0	1	1	2006.08.18	jesień	9	Długie	Bory Tucholskie	Distrophic	sparse	3	ecotone	none	present	none	sand	20	none	none	oligohumus	2	1	1	2	1	1	1
176	399	T	3.7	37	2	8.5	85	Enochrus affinis	Hydrophilidae	Saprophages	0	0	1	10	2006.08.18	jesień	9	Długie	Bory Tucholskie	Distrophic	sparse	3	ecotone	none	present	none	sand	20	none	none	oligohumus	2	1	1	2	1	1	1
176	399	T	3.9	3.9	2	8.5	8.5	Enochrus coarctatus	Hydrophilidae	Saprophages	0	0	1	1	2006.08.18	jesień	9	Długie	Bory Tucholskie	Distrophic	sparse	3	ecotone	none	present	none	sand	20	none	none	oligohumus	2	1	1	2	1	1	1
176	399	E	6	12	3	40.35	80.7	Enochrus ochropterus	Hydrophilidae	Saprophages	0	0	1	2	2006.08.18	jesień	9	Długie	Bory Tucholskie	Distrophic	sparse	3	ecotone	none	present	none	sand	20	none	none	oligohumus	2	1	1	2	1	1	1
176	399	T	2.8	2.8	1	8.5	8.5	Anacaena lutescens	Hydrophilidae	Saprophages	0	0	1	1	2006.08.18	jesień	9	Długie	Bory Tucholskie	Distrophic	sparse	3	ecotone	none	present	none	sand	20	none	none	oligohumus	2	1	1	2	1	1	1
176	399	E	9.75	9.75	3	40.35	40.35	Rhantus latitans	Dytiscidae	Predators	1	0	0	1	2006.08.18	jesień	9	Długie	Bory Tucholskie	Distrophic	sparse	3	ecotone	none	present	none	sand	20	none	none	oligohumus	2	1	1	2	1	1	1
176	399	T	3.1	3.1	2	8.5	8.5	Hydroporus tristis	Dytiscidae	Predators	1	0	0	1	2006.08.18	jesień	9	Długie	Bory Tucholskie	Distrophic	sparse	3	ecotone	none	present	none	sand	20	none	none	oligohumus	2	1	1	2	1	1	1
177	400	E	35	35	5	2230	2230	Dytiscus dimidiatus	Dytiscidae	Predators	1	0	0	1	2006.08.18	jesień	9	Długie	Bory Tucholskie	Distrophic	sparse	3	ecotone	none	present	none	sand	20	none	none	oligohumus	2	1	1	2	1	1	1
177	400	E	6	6	3	40.35	40.35	Enochrus ochropterus	Hydrophilidae	Saprophages	0	0	1	1	2006.08.18	jesień	9	Długie	Bory Tucholskie	Distrophic	sparse	3	ecotone	none	present	none	sand	20	none	none	oligohumus	2	1	1	2	1	1	1
177	400	T	3.7	3.7	2	8.5	8.5	Enochrus affinis	Hydrophilidae	Saprophages	0	0	1	1	2006.08.18	jesień	9	Długie	Bory Tucholskie	Distrophic	sparse	3	ecotone	none	present	none	sand	20	none	none	oligohumus	2	1	1	2	1	1	1
177	400	E	3.6	7.2	2	8.5	17	Noterus crassicornis	Noteridae	Predators	1	0	0	2	2006.08.18	jesień	9	Długie	Bory Tucholskie	Distrophic	sparse	3	ecotone	none	present	none	sand	20	none	none	oligohumus	2	1	1	2	1	1	1
178	401	E	5	15	3	40.35	121.05	Helochares griseus	Hydrophilidae	Saprophages	0	0	1	3	2006.08.18	jesień	9	Długie	Bory Tucholskie	Distrophic	sparse	3	ecotone	none	present	none	sand	20	none	none	oligohumus	2	1	1	2	1	1	1
178	401	T	3.9	3.9	2	8.5	8.5	Enochrus coarctatus	Hydrophilidae	Saprophages	0	0	1	1	2006.08.18	jesień	9	Długie	Bory Tucholskie	Distrophic	sparse	3	ecotone	none	present	none	sand	20	none	none	oligohumus	2	1	1	2	1	1	1
178	401	T	3.7	14.8	2	8.5	34	Enochrus affinis	Hydrophilidae	Saprophages	0	0	1	4	2006.08.18	jesień	9	Długie	Bory Tucholskie	Distrophic	sparse	3	ecotone	none	present	none	sand	20	none	none	oligohumus	2	1	1	2	1	1	1
178	401	T	2.8	8.4	1	8.5	25.5	Anacaena lutescens	Hydrophilidae	Saprophages	0	0	1	3	2006.08.18	jesień	9	Długie	Bory Tucholskie	Distrophic	sparse	3	ecotone	none	present	none	sand	20	none	none	oligohumus	2	1	1	2	1	1	1
178	401	E	3.6	3.6	2	8.5	8.5	Noterus crassicornis	Noteridae	Predators	1	0	0	1	2006.08.18	jesień	9	Długie	Bory Tucholskie	Distrophic	sparse	3	ecotone	none	present	none	sand	20	none	none	oligohumus	2	1	1	2	1	1	1
179	402	P	11	22	4	239.05	478.1	Ilybius fenestratus	Dytiscidae	Predators	1	0	0	2	2006.08.18	jesień	4	Sosnówek	Bory Tucholskie	Distrophic	sparse	3	ecotone	none	present	none	Sphagnum	20	none	none	oligohumus	2	1	3	2	1	1	1
179	402	T	3.9	7.8	2	8.5	17	Enochrus coarctatus	Hydrophilidae	Saprophages	0	0	1	2	2006.08.18	jesień	4	Sosnówek	Bory Tucholskie	Distrophic	sparse	3	ecotone	none	present	none	Sphagnum	20	none	none	oligohumus	2	1	3	2	1	1	1
179	402	T	3.7	14.8	2	8.5	34	Enochrus affinis	Hydrophilidae	Saprophages	0	0	1	4	2006.08.18	jesień	4	Sosnówek	Bory Tucholskie	Distrophic	sparse	3	ecotone	none	present	none	Sphagnum	20	none	none	oligohumus	2	1	3	2	1	1	1
179	402	T	2.8	2.8	1	8.5	8.5	Anacaena lutescens	Hydrophilidae	Saprophages	0	0	1	1	2006.08.18	jesień	4	Sosnówek	Bory Tucholskie	Distrophic	sparse	3	ecotone	none	present	none	Sphagnum	20	none	none	oligohumus	2	1	3	2	1	1	1
179	402	E	5	5	3	40.35	40.35	Helochares griseus	Hydrophilidae	Saprophages	0	0	1	1	2006.08.18	jesień	4	Sosnówek	Bory Tucholskie	Distrophic	sparse	3	ecotone	none	present	none	Sphagnum	20	none	none	oligohumus	2	1	3	2	1	1	1
180	403	P	11	22	4	239.05	478.1	Ilybius fenestratus	Dytiscidae	Predators	1	0	0	2	2006.08.18	jesień	4	Sosnówek	Bory Tucholskie	Distrophic	sparse	3	ecotone	none	present	present	Sphagnum	20	none	none	oligohumus	2	1	3	2	1	1	1
180	403	T	11.4	11.4	4	239.05	239.05	Ilybius quadriguttatus	Dytiscidae	Predators	1	0	0	1	2006.08.18	jesień	4	Sosnówek	Bory Tucholskie	Distrophic	sparse	3	ecotone	none	present	present	Sphagnum	20	none	none	oligohumus	2	1	3	2	1	1	1
180	403	E	2.75	2.75	1	8.5	8.5	Hydrochus carinatus	Hydrophilidae	Saprophages	0	0	1	1	2006.08.18	jesień	4	Sosnówek	Bory Tucholskie	Distrophic	sparse	3	ecotone	none	present	present	Sphagnum	20	none	none	oligohumus	2	1	3	2	1	1	1
180	403	T	3.7	3.7	2	8.5	8.5	Enochrus affinis	Hydrophilidae	Saprophages	0	0	1	1	2006.08.18	jesień	4	Sosnówek	Bory Tucholskie	Distrophic	sparse	3	ecotone	none	present	present	Sphagnum	20	none	none	oligohumus	2	1	3	2	1	1	1
181	404	E	5	20	3	40.35	161.4	Helochares griseus	Hydrophilidae	Saprophages	0	0	1	4	2006.08.18	jesień	4	Sosnówek	Bory Tucholskie	Distrophic	sphagnum mat	5	pressed Sphagnum mat	none	present	present	Sphagnum	10	none	none	oligohumus	4	3	3	1	1	1	1
181	404	E	3.6	10.8	2	8.5	25.5	Noterus crassicornis	Noteridae	Predators	1	0	0	3	2006.08.18	jesień	4	Sosnówek	Bory Tucholskie	Distrophic	sphagnum mat	5	pressed Sphagnum mat	none	present	present	Sphagnum	10	none	none	oligohumus	4	3	3	1	1	1	1
181	404	T	2.8	19.6	1	5.91	41.37	Anacaena lutescens	Hydrophilidae	Saprophages	0	0	1	7	2006.08.18	jesień	4	Sosnówek	Bory Tucholskie	Distrophic	sphagnum mat	5	pressed Sphagnum mat	none	present	present	Sphagnum	10	none	none	oligohumus	4	3	3	1	1	1	1
181	404	T	3.7	44.4	2	8.5	102	Enochrus affinis	Hydrophilidae	Saprophages	0	0	1	12	2006.08.18	jesień	4	Sosnówek	Bory Tucholskie	Distrophic	sphagnum mat	5	pressed Sphagnum mat	none	present	present	Sphagnum	10	none	none	oligohumus	4	3	3	1	1	1	1
181	404	E	2.75	5.5	1	5.91	11.82	Hydrochus carinatus	Hydrophilidae	Saprophages	0	0	1	2	2006.08.18	jesień	4	Sosnówek	Bory Tucholskie	Distrophic	sphagnum mat	5	pressed Sphagnum mat	none	present	present	Sphagnum	10	none	none	oligohumus	4	3	3	1	1	1	1
181	404	T	2.7	8.1	1	5.91	17.73	Hydroporus obscurus	Dytiscidae	Predators	1	0	0	3	2006.08.18	jesień	4	Sosnówek	Bory Tucholskie	Distrophic	sphagnum mat	5	pressed Sphagnum mat	none	present	present	Sphagnum	10	none	none	oligohumus	4	3	3	1	1	1	1
181	404	T	3.1	3.1	2	8.5	8.5	Hydroporus tristis	Dytiscidae	Predators	1	0	0	1	2006.08.18	jesień	4	Sosnówek	Bory Tucholskie	Distrophic	sphagnum mat	5	pressed Sphagnum mat	none	present	present	Sphagnum	10	none	none	oligohumus	4	3	3	1	1	1	1
181	404	T	2.7	2.7	1	5.91	5.91	Hydroporus umbrosus	Dytiscidae	Predators	1	0	0	1	2006.08.18	jesień	4	Sosnówek	Bory Tucholskie	Distrophic	sphagnum mat	5	pressed Sphagnum mat	none	present	present	Sphagnum	10	none	none	oligohumus	4	3	3	1	1	1	1
182	405	E	5	10	3	40.35	80.7	Helochares griseus	Hydrophilidae	Saprophages	0	0	1	2	2006.08.18	jesień	4	Sosnówek	Bory Tucholskie	Distrophic	dense macrophyte	4	ecotone	none	present	present	sand	20	none	none	oligohumus	3	1	1	2	1	1	1
182	405	T	3.7	3.7	2	8.5	8.5	Enochrus affinis	Hydrophilidae	Saprophages	0	0	1	1	2006.08.18	jesień	4	Sosnówek	Bory Tucholskie	Distrophic	dense macrophyte	4	ecotone	none	present	present	sand	20	none	none	oligohumus	3	1	1	2	1	1	1
183	421	P	11	22	4	239.05	478.1	Ilybius fenestratus	Dytiscidae	Predators	1	0	0	2	2006.08.18	jesień	2	Czarne	Bory Tucholskie	Distrophic	sparse	3	ecotone	none	present	none	sand	20	none	none	oligohumus	2	1	1	2	1	1	1
183	421	E	3.6	50.4	2	8.5	119	Noterus crassicornis	Noteridae	Predators	1	0	0	14	2006.08.18	jesień	2	Czarne	Bory Tucholskie	Distrophic	sparse	3	ecotone	none	present	none	sand	20	none	none	oligohumus	2	1	1	2	1	1	1
183	421	E	2.3	20.7	1	5.91	53.19	Graptodytes pictus	Dytiscidae	Predators	1	0	0	9	2006.08.18	jesień	2	Czarne	Bory Tucholskie	Distrophic	sparse	3	ecotone	none	present	none	sand	20	none	none	oligohumus	2	1	1	2	1	1	1
183	421	T	2.8	56	1	8.5	170	Anacaena lutescens	Hydrophilidae	Saprophages	0	0	1	20	2006.08.18	jesień	2	Czarne	Bory Tucholskie	Distrophic	sparse	3	ecotone	none	present	none	sand	20	none	none	oligohumus	2	1	1	2	1	1	1
183	421	E	4	8	2	5.91	11.82	Coelostoma orbiculare	Hydrophilidae	Saprophages	0	0	1	2	2006.08.18	jesień	2	Czarne	Bory Tucholskie	Distrophic	sparse	3	ecotone	none	present	none	sand	20	none	none	oligohumus	2	1	1	2	1	1	1
183	421	E	5	5	3	40.35	40.35	Helochares griseus	Hydrophilidae	Saprophages	0	0	1	1	2006.08.18	jesień	2	Czarne	Bory Tucholskie	Distrophic	sparse	3	ecotone	none	present	none	sand	20	none	none	oligohumus	2	1	1	2	1	1	1
184	422	P	11	11	4	239.05	239.05	Ilybius fenestratus	Dytiscidae	Predators	1	0	0	1	2006.08.18	jesień	2	Czarne	Bory Tucholskie	Distrophic	sparse	3	ecotone	none	present	none	sand	30	none	none	oligohumus	2	1	1	3	1	1	1
184	422	P	3.4	20.4	2	8.5	51	Hygrotus versicolor	Dytiscidae	Predators	1	0	0	6	2006.08.18	jesień	2	Czarne	Bory Tucholskie	Distrophic	sparse	3	ecotone	none	present	none	sand	30	none	none	oligohumus	2	1	1	3	1	1	1
184	422	E	3.6	36	2	8.5	85	Noterus crassicornis	Noteridae	Predators	1	0	0	10	2006.08.18	jesień	2	Czarne	Bory Tucholskie	Distrophic	sparse	3	ecotone	none	present	none	sand	30	none	none	oligohumus	2	1	1	3	1	1	1
184	422	E	2.3	43.7	1	5.91	112.29	Graptodytes pictus	Dytiscidae	Predators	1	0	0	19	2006.08.18	jesień	2	Czarne	Bory Tucholskie	Distrophic	sparse	3	ecotone	none	present	none	sand	30	none	none	oligohumus	2	1	1	3	1	1	1
184	422	E	4.5	4.5	2	8.5	8.5	Laccophilus minutus	Dytiscidae	Predators	1	0	0	1	2006.08.18	jesień	2	Czarne	Bory Tucholskie	Distrophic	sparse	3	ecotone	none	present	none	sand	30	none	none	oligohumus	2	1	1	3	1	1	1
184	422	E	2.8	8.4	1	8.5	25.5	Anacaena limbata	Hydrophilidae	Saprophages	0	0	1	3	2006.08.18	jesień	2	Czarne	Bory Tucholskie	Distrophic	sparse	3	ecotone	none	present	none	sand	30	none	none	oligohumus	2	1	1	3	1	1	1
185	423	P	3.4	13.6	2	8.5	34	Hygrotus versicolor	Dytiscidae	Predators	1	0	0	4	2006.08.18	jesień	2	Czarne	Bory Tucholskie	Distrophic	dense macrophyte	4	ecotone	none	present	none	sand	20	abundant and fine	none	oligohumus	3	1	1	2	3	1	1
185	423	T	3.9	3.9	2	8.5	8.5	Hydroporus erythrocephalus	Dytiscidae	Predators	1	0	0	1	2006.08.18	jesień	2	Czarne	Bory Tucholskie	Distrophic	dense macrophyte	4	ecotone	none	present	none	sand	20	abundant and fine	none	oligohumus	3	1	1	2	3	1	1
185	423	E	2.3	170.2	1	5.91	437.34	Graptodytes pictus	Dytiscidae	Predators	1	0	0	74	2006.08.18	jesień	2	Czarne	Bory Tucholskie	Distrophic	dense macrophyte	4	ecotone	none	present	none	sand	20	abundant and fine	none	oligohumus	3	1	1	2	3	1	1
185	423	E	3.6	3.6	2	8.5	8.5	Noterus crassicornis	Noteridae	Predators	1	0	0	1	2006.08.18	jesień	2	Czarne	Bory Tucholskie	Distrophic	dense macrophyte	4	ecotone	none	present	none	sand	20	abundant and fine	none	oligohumus	3	1	1	2	3	1	1
185	423	P	11	66	4	239.05	1434.3	Ilybius fenestratus	Dytiscidae	Predators	1	0	0	6	2006.08.18	jesień	2	Czarne	Bory Tucholskie	Distrophic	dense macrophyte	4	ecotone	none	present	none	sand	20	abundant and fine	none	oligohumus	3	1	1	2	3	1	1
185	423	P	3.4	78.2	2	8.5	195.5	Hygrotus versicolor	Dytiscidae	Predators	1	0	0	23	2006.08.18	jesień	2	Czarne	Bory Tucholskie	Distrophic	dense macrophyte	4	ecotone	none	present	none	sand	20	abundant and fine	none	oligohumus	3	1	1	2	3	1	1
185	423	E	4.6	9.2	2	8.5	17	Hyphydrus ovatus	Dytiscidae	Predators	1	0	0	2	2006.08.18	jesień	2	Czarne	Bory Tucholskie	Distrophic	dense macrophyte	4	ecotone	none	present	none	sand	20	abundant and fine	none	oligohumus	3	1	1	2	3	1	1
185	423	E	2.3	85.1	1	5.91	218.67	Graptodytes pictus	Dytiscidae	Predators	1	0	0	37	2006.08.18	jesień	2	Czarne	Bory Tucholskie	Distrophic	dense macrophyte	4	ecotone	none	present	none	sand	20	abundant and fine	none	oligohumus	3	1	1	2	3	1	1
185	423	E	2.95	2.95	1	8.5	8.5	Haliplus immaculatus	Haliplidae	Polyphages	0	1	0	1	2006.08.18	jesień	2	Czarne	Bory Tucholskie	Distrophic	dense macrophyte	4	ecotone	none	present	none	sand	20	abundant and fine	none	oligohumus	3	1	1	2	3	1	1
186	424	P	11	11	4	239.05	239.05	Ilybius fenestratus	Dytiscidae	Predators	1	0	0	1	2006.08.18	jesień	2	Czarne	Bory Tucholskie	Distrophic	sparse	3	ecotone	none	present	none	sand	20	abundant and fine	none	oligohumus	2	1	1	2	3	1	1
186	424	E	5	20	3	40.35	161.4	Helochares griseus	Hydrophilidae	Saprophages	0	0	1	4	2006.08.18	jesień	2	Czarne	Bory Tucholskie	Distrophic	sparse	3	ecotone	none	present	none	sand	20	abundant and fine	none	oligohumus	2	1	1	2	3	1	1
186	424	E	3.6	7.2	2	8.5	17	Noterus crassicornis	Noteridae	Predators	1	0	0	2	2006.08.18	jesień	2	Czarne	Bory Tucholskie	Distrophic	sparse	3	ecotone	none	present	none	sand	20	abundant and fine	none	oligohumus	2	1	1	2	3	1	1
186	424	E	2.3	158.7	1	5.91	407.79	Graptodytes pictus	Dytiscidae	Predators	1	0	0	69	2006.08.18	jesień	2	Czarne	Bory Tucholskie	Distrophic	sparse	3	ecotone	none	present	none	sand	20	abundant and fine	none	oligohumus	2	1	1	2	3	1	1
186	424	P	3.4	23.8	2	8.5	59.5	Hygrotus versicolor	Dytiscidae	Predators	1	0	0	7	2006.08.18	jesień	2	Czarne	Bory Tucholskie	Distrophic	sparse	3	ecotone	none	present	none	sand	20	abundant and fine	none	oligohumus	2	1	1	2	3	1	1
186	424	E	2.8	2.8	1	8.5	8.5	Anacaena limbata	Hydrophilidae	Saprophages	0	0	1	1	2006.08.18	jesień	2	Czarne	Bory Tucholskie	Distrophic	sparse	3	ecotone	none	present	none	sand	20	abundant and fine	none	oligohumus	2	1	1	2	3	1	1
186	424	T	2.8	2.8	1	8.5	8.5	Anacaena lutescens	Hydrophilidae	Saprophages	0	0	1	1	2006.08.18	jesień	2	Czarne	Bory Tucholskie	Distrophic	sparse	3	ecotone	none	present	none	sand	20	abundant and fine	none	oligohumus	2	1	1	2	3	1	1
186	424	E	4	8	2	5.91	11.82	Coelostoma orbiculare	Hydrophilidae	Saprophages	0	0	1	2	2006.08.18	jesień	2	Czarne	Bory Tucholskie	Distrophic	sparse	3	ecotone	none	present	none	sand	20	abundant and fine	none	oligohumus	2	1	1	2	3	1	1
186	424	T	1.85	1.85	1	5.91	5.91	Hydroporus scalesianus	Dytiscidae	Predators	1	0	0	1	2006.08.18	jesień	2	Czarne	Bory Tucholskie	Distrophic	sparse	3	ecotone	none	present	none	sand	20	abundant and fine	none	oligohumus	2	1	1	2	3	1	1
186	424	P	3.75	3.75	2	8.5	8.5	Haliplus flavicollis	Haliplidae	Polyphages	0	1	0	1	2006.08.18	jesień	2	Czarne	Bory Tucholskie	Distrophic	sparse	3	ecotone	none	present	none	sand	20	abundant and fine	none	oligohumus	2	1	1	2	3	1	1
186	424	E	2.75	2.75	1	8.5	8.5	Hydrochus carinatus	Hydrophilidae	Saprophages	0	0	1	1	2006.08.18	jesień	2	Czarne	Bory Tucholskie	Distrophic	sparse	3	ecotone	none	present	none	sand	20	abundant and fine	none	oligohumus	2	1	1	2	3	1	1
187	425	E	5	30	3	40.35	242.1	Helochares griseus	Hydrophilidae	Saprophages	0	0	1	6	2006.08.18	jesień	2	Czarne	Bory Tucholskie	Distrophic	sparse	3	ecotone	none	present	none	sand	20	abundant and fine	none	oligohumus	2	1	1	2	3	1	1
187	425	E	3.6	10.8	2	8.5	25.5	Noterus crassicornis	Noteridae	Predators	1	0	0	3	2006.08.18	jesień	2	Czarne	Bory Tucholskie	Distrophic	sparse	3	ecotone	none	present	none	sand	10	abundant and fine	none	oligohumus	2	1	1	1	3	1	1
187	425	E	6	6	3	40.35	40.35	Enochrus ochropterus	Hydrophilidae	Saprophages	0	0	1	1	2006.08.18	jesień	2	Czarne	Bory Tucholskie	Distrophic	sparse	3	ecotone	none	present	none	sand	10	abundant and fine	none	oligohumus	2	1	1	1	3	1	1
187	425	E	2.8	8.4	1	8.5	25.5	Anacaena limbata	Hydrophilidae	Saprophages	0	0	1	3	2006.08.18	jesień	2	Czarne	Bory Tucholskie	Distrophic	sparse	3	ecotone	none	present	none	sand	10	abundant and fine	none	oligohumus	2	1	1	1	3	1	1
187	425	T	2.8	11.2	1	8.5	34	Anacaena lutescens	Hydrophilidae	Saprophages	0	0	1	4	2006.08.18	jesień	2	Czarne	Bory Tucholskie	Distrophic	sparse	3	ecotone	none	present	none	sand	10	abundant and fine	none	oligohumus	2	1	1	1	3	1	1
187	425	P	11	55	4	239.05	1195.25	Ilybius fenestratus	Dytiscidae	Predators	1	0	0	5	2006.08.18	jesień	2	Czarne	Bory Tucholskie	Distrophic	sparse	3	ecotone	none	present	none	sand	10	abundant and fine	none	oligohumus	2	1	1	1	3	1	1
187	425	E	4.6	4.6	2	8.5	8.5	Hyphydrus ovatus	Dytiscidae	Predators	1	0	0	1	2006.08.18	jesień	2	Czarne	Bory Tucholskie	Distrophic	sparse	3	ecotone	none	present	none	sand	10	abundant and fine	none	oligohumus	2	1	1	1	3	1	1
187	425	P	3.4	10.2	2	8.5	25.5	Hygrotus versicolor	Dytiscidae	Predators	1	0	0	3	2006.08.18	jesień	2	Czarne	Bory Tucholskie	Distrophic	sparse	3	ecotone	none	present	none	sand	10	abundant and fine	none	oligohumus	2	1	1	1	3	1	1
187	425	E	2.3	46	1	5.91	118.2	Graptodytes pictus	Dytiscidae	Predators	1	0	0	20	2006.08.18	jesień	2	Czarne	Bory Tucholskie	Distrophic	sparse	3	ecotone	none	present	none	sand	10	abundant and fine	none	oligohumus	2	1	1	1	3	1	1
187	425	T	2.7	16.2	1	8.5	51	Hydroporus obscurus	Dytiscidae	Predators	1	0	0	6	2006.08.18	jesień	2	Czarne	Bory Tucholskie	Distrophic	sparse	3	ecotone	none	present	none	sand	10	abundant and fine	none	oligohumus	2	1	1	1	3	1	1
187	425	T	3.1	3.1	2	8.5	8.5	Hydroporus tristis	Dytiscidae	Predators	1	0	0	1	2006.08.18	jesień	2	Czarne	Bory Tucholskie	Distrophic	sparse	3	ecotone	none	present	none	sand	10	abundant and fine	none	oligohumus	2	1	1	1	3	1	1
187	425	E	5	5	3	40.35	40.35	Helochares griseus	Hydrophilidae	Saprophages	0	0	1	1	2006.08.18	jesień	2	Czarne	Bory Tucholskie	Distrophic	sparse	3	ecotone	none	present	none	sand	10	abundant and fine	none	oligohumus	2	1	1	1	3	1	1
187	425	E	2.85	2.85	1	8.5	8.5	Haliplus ruficollis	Haliplidae	Polyphages	0	1	0	1	2006.08.18	jesień	2	Czarne	Bory Tucholskie	Distrophic	sparse	3	ecotone	none	present	none	sand	10	abundant and fine	none	oligohumus	2	1	1	1	3	1	1
188	426	P	11	22	4	239.05	478.1	Ilybius fenestratus	Dytiscidae	Predators	1	0	0	2	2006.08.18	jesień	2	Czarne	Bory Tucholskie	Distrophic	sparse	3	ecotone	none	present	none	sand	20	abundant and fine	none	oligohumus	2	1	1	2	3	1	1
188	426	P	3.4	6.8	2	8.5	17	Hygrotus versicolor	Dytiscidae	Predators	1	0	0	2	2006.08.18	jesień	2	Czarne	Bory Tucholskie	Distrophic	sparse	3	ecotone	none	present	none	sand	20	abundant and fine	none	oligohumus	2	1	1	2	3	1	1
188	426	E	2.3	2.3	1	5.91	5.91	Graptodytes pictus	Dytiscidae	Predators	1	0	0	1	2006.08.18	jesień	2	Czarne	Bory Tucholskie	Distrophic	sparse	3	ecotone	none	present	none	sand	20	abundant and fine	none	oligohumus	2	1	1	2	3	1	1
188	426	T	2.7	2.7	1	8.5	8.5	Hydroporus obscurus	Dytiscidae	Predators	1	0	0	1	2006.08.18	jesień	2	Czarne	Bory Tucholskie	Distrophic	sparse	3	ecotone	none	present	none	sand	20	abundant and fine	none	oligohumus	2	1	1	2	3	1	1
188	426	T	3.1	3.1	2	8.5	8.5	Hydroporus tristis	Dytiscidae	Predators	1	0	0	1	2006.08.18	jesień	2	Czarne	Bory Tucholskie	Distrophic	sparse	3	ecotone	none	present	none	sand and silt	20	abundant and fine	none	oligohumus	2	1	2	2	3	1	1
188	449	P	4.7	4.7	2	8.5	8.5	Laccophilus hyalinus ( Degeer )	Dytiscidae	Predators	1	0	0	1	2006.09.30	jesień	1	Moczadło	Bory Tucholskie	Distrophic	sparse	3	ecotone	none	present	none	sand and silt	20	abundant and fine	none	oligohumus	2	1	2	2	3	1	1
189	450	E	5	50	3	40.35	403.5	Helochares griseus	Hydrophilidae	Saprophages	0	0	1	10	2006.09.30	jesień	1	Moczadło	Bory Tucholskie	Distrophic	sparse	3	ecotone	none	present	none	sand and silt	20	abundant and coarse	none	oligohumus	2	1	2	2	4	1	1
189	450	E	4.6	13.8	2	8.5	25.5	Hyphydrus ovatus	Dytiscidae	Predators	1	0	0	3	2006.09.30	jesień	1	Moczadło	Bory Tucholskie	Distrophic	sparse	3	ecotone	none	present	none	sand and silt	20	abundant and coarse	none	oligohumus	2	1	2	2	4	1	1
189	450	A	2.8	8.4	1	8.5	25.5	Laccobius minutus	Dytiscidae	Predators	1	0	0	3	2006.09.30	jesień	1	Moczadło	Bory Tucholskie	Distrophic	sparse	3	ecotone	none	present	none	sand and silt	20	abundant and coarse	none	oligohumus	2	1	2	2	4	1	1
189	450	E	4.5	4.5	2	8.5	8.5	Laccophilus minutus	Dytiscidae	Predators	1	0	0	1	2006.09.30	jesień	1	Moczadło	Bory Tucholskie	Distrophic	sparse	3	ecotone	none	present	none	sand and silt	20	abundant and coarse	none	oligohumus	2	1	2	2	4	1	1
190	451	T	2.8	5.6	1	8.5	17	Anacaena lutescens	Hydrophilidae	Saprophages	0	0	1	2	2006.09.30	jesień	1	Moczadło	Bory Tucholskie	Distrophic	sandy bottom	1	ecotone	none	none	none	sand	10	scarce and fine	none	oligohumus	1	1	1	1	2	1	1
190	451	E	5	10	3	40.35	80.7	Helochares griseus	Hydrophilidae	Saprophages	0	0	1	2	2006.09.30	jesień	1	Moczadło	Bory Tucholskie	Distrophic	sandy bottom	1	ecotone	none	none	none	sand	10	scarce and fine	none	oligohumus	1	1	1	1	2	1	1
190	451	E	5	15	3	40.35	121.05	Helochares griseus	Hydrophilidae	Saprophages	0	0	1	3	2006.09.30	jesień	1	Moczadło	Bory Tucholskie	Distrophic	sandy bottom	1	ecotone	none	none	none	sand	10	scarce and fine	none	oligohumus	1	1	1	1	2	1	1
190	451	E	4.6	4.6	2	8.5	8.5	Hyphydrus ovatus	Dytiscidae	Predators	1	0	0	1	2006.09.30	jesień	1	Moczadło	Bory Tucholskie	Distrophic	sandy bottom	1	ecotone	none	none	none	sand	10	scarce and fine	none	oligohumus	1	1	1	1	2	1	1
190	451	A	2.8	95.2	1	8.5	289	Laccobius minutus	Dytiscidae	Predators	1	0	0	34	2006.09.30	jesień	1	Moczadło	Bory Tucholskie	Distrophic	sandy bottom	1	ecotone	none	none	none	sand	10	scarce and fine	none	oligohumus	1	1	1	1	2	1	1
191	452	E	4.6	4.6	2	8.5	8.5	Hyphydrus ovatus	Dytiscidae	Predators	1	0	0	1	2006.09.30	jesień	1	Moczadło	Bory Tucholskie	Distrophic	sparse	3	ecotone	none	present	present	sand	20	none	none	oligohumus	2	1	1	2	1	1	1
191	452	E	4.5	18	2	8.5	34	Laccophilus minutus	Dytiscidae	Predators	1	0	0	4	2006.09.30	jesień	1	Moczadło	Bory Tucholskie	Distrophic	sparse	3	ecotone	none	present	present	sand	20	none	none	oligohumus	2	1	1	2	1	1	1
191	452	E	5	10	3	40.35	80.7	Helochares griseus	Hydrophilidae	Saprophages	0	0	1	2	2006.09.30	jesień	1	Moczadło	Bory Tucholskie	Distrophic	sparse	3	ecotone	none	present	present	sand	20	none	none	oligohumus	2	1	1	2	1	1	1
191	452	E	2.3	4.6	1	5.91	11.82	Graptodytes pictus	Dytiscidae	Predators	1	0	0	2	2006.09.30	jesień	1	Moczadło	Bory Tucholskie	Distrophic	sparse	3	ecotone	none	present	present	sand	20	none	none	oligohumus	2	1	1	2	1	1	1
191	452	E	3.6	3.6	2	8.5	8.5	Noterus crassicornis	Noteridae	Predators	1	0	0	1	2006.09.30	jesień	1	Moczadło	Bory Tucholskie	Distrophic	sparse	3	ecotone	none	present	present	sand	20	none	none	oligohumus	2	1	1	2	1	1	1
191	452	T	3.9	3.9	2	8.5	8.5	Enochrus coarctatus	Hydrophilidae	Saprophages	0	0	1	1	2006.09.30	jesień	1	Moczadło	Bory Tucholskie	Distrophic	sparse	3	ecotone	none	present	present	sand	20	none	none	oligohumus	2	1	1	2	1	1	1
191	452	T	3.2	3.2	2	8.5	8.5	Hydroporus striola	Dytiscidae	Predators	1	0	0	1	2006.09.30	jesień	1	Moczadło	Bory Tucholskie	Distrophic	sparse	3	ecotone	none	present	present	sand	20	none	none	oligohumus	2	1	1	2	1	1	1
192	453	T	2.8	8.4	1	8.5	25.5	Anacaena lutescens	Hydrophilidae	Saprophages	0	0	1	3	2006.09.30	jesień	1	Moczadło	Bory Tucholskie	Distrophic	sparse	3	ecotone	none	present	none	sand	20	none	none	oligohumus	2	1	1	2	1	1	1
192	453	E	5	5	3	40.35	40.35	Helochares griseus	Hydrophilidae	Saprophages	0	0	1	1	2006.09.30	jesień	1	Moczadło	Bory Tucholskie	Distrophic	sparse	3	ecotone	none	present	none	sand	20	none	none	oligohumus	2	1	1	2	1	1	1
192	453	T	3.9	3.9	2	8.5	8.5	Hydroporus erythrocephalus	Dytiscidae	Predators	1	0	0	1	2006.09.30	jesień	1	Moczadło	Bory Tucholskie	Distrophic	sparse	3	ecotone	none	present	none	sand	20	none	none	oligohumus	2	1	1	2	1	1	1
192	453	E	4.6	13.8	2	8.5	25.5	Hyphydrus ovatus	Dytiscidae	Predators	1	0	0	3	2006.09.30	jesień	1	Moczadło	Bory Tucholskie	Distrophic	sparse	3	ecotone	none	present	none	sand	20	none	none	oligohumus	2	1	1	2	1	1	1
192	453	E	4.5	9	2	8.5	17	Laccophilus minutus	Dytiscidae	Predators	1	0	0	2	2006.09.30	jesień	1	Moczadło	Bory Tucholskie	Distrophic	sparse	3	ecotone	none	present	none	sand	20	none	none	oligohumus	2	1	1	2	1	1	1
192	453	E	3.6	3.6	2	8.5	8.5	Noterus crassicornis	Noteridae	Predators	1	0	0	1	2006.09.30	jesień	1	Moczadło	Bory Tucholskie	Distrophic	sparse	3	ecotone	none	present	none	sand	20	none	none	oligohumus	2	1	1	2	1	1	1
193	455	T	2.8	2.8	1	8.5	8.5	Anacaena lutescens	Hydrophilidae	Saprophages	0	0	1	1	2006.09.30	jesień	1	Moczadło	Bory Tucholskie	Distrophic	sparse	3	ecotone	none	present	none	sand	20	abundant and fine	none	oligohumus	2	1	1	2	3	1	1
193	455	E	5	5	3	40.35	40.35	Helochares griseus	Hydrophilidae	Saprophages	0	0	1	1	2006.09.30	jesień	1	Moczadło	Bory Tucholskie	Distrophic	sparse	3	ecotone	none	present	none	sand	20	abundant and fine	none	oligohumus	2	1	1	2	3	1	1
193	455	T	2.4	2.4	1	5.91	5.91	Hydroporus neglectus	Dytiscidae	Predators	1	0	0	1	2006.09.30	jesień	1	Moczadło	Bory Tucholskie	Distrophic	sparse	3	ecotone	none	present	none	sand	20	abundant and fine	none	oligohumus	2	1	1	2	3	1	1
193	455	E	4.5	4.5	2	8.5	8.5	Laccophilus minutus	Dytiscidae	Predators	1	0	0	1	2006.09.30	jesień	1	Moczadło	Bory Tucholskie	Distrophic	sparse	3	ecotone	none	present	none	sand	20	abundant and fine	none	oligohumus	2	1	1	2	3	1	1
193	455	E	3.6	14.4	2	8.5	34	Noterus crassicornis	Noteridae	Predators	1	0	0	4	2006.09.30	jesień	1	Moczadło	Bory Tucholskie	Distrophic	sparse	3	ecotone	none	present	none	sand	20	abundant and fine	none	oligohumus	2	1	1	2	3	1	1
194	456	P	11	44	4	239.05	956.2	Ilybius fenestratus	Dytiscidae	Predators	1	0	0	4	2006.09.30	jesień	4	Sosnówek	Bory Tucholskie	Distrophic	sparse	3	ecotone	none	present	none	sand	20	none	none	oligohumus	2	1	1	2	1	1	1
194	456	E	3.6	18	2	8.5	42.5	Noterus crassicornis	Noteridae	Predators	1	0	0	5	2006.09.30	jesień	4	Sosnówek	Bory Tucholskie	Distrophic	sparse	3	ecotone	none	present	none	sand	20	none	none	oligohumus	2	1	1	2	1	1	1
194	456	E	4.5	4.5	2	8.5	8.5	Laccophilus minutus	Dytiscidae	Predators	1	0	0	1	2006.09.30	jesień	4	Sosnówek	Bory Tucholskie	Distrophic	sparse	3	ecotone	none	present	none	sand	20	none	none	oligohumus	2	1	1	2	1	1	1
194	456	T	3.7	22.2	2	8.5	51	Enochrus affinis	Hydrophilidae	Saprophages	0	0	1	6	2006.09.30	jesień	4	Sosnówek	Bory Tucholskie	Distrophic	sparse	3	ecotone	none	present	none	sand	20	none	none	oligohumus	2	1	1	2	1	1	1
194	456	E	5	5	3	40.35	40.35	Helochares griseus	Hydrophilidae	Saprophages	0	0	1	1	2006.09.30	jesień	4	Sosnówek	Bory Tucholskie	Distrophic	sparse	3	ecotone	none	present	none	sand	20	none	none	oligohumus	2	1	1	2	1	1	1
194	456	T	2.8	5.6	1	8.5	17	Anacaena lutescens	Hydrophilidae	Saprophages	0	0	1	2	2006.09.30	jesień	4	Sosnówek	Bory Tucholskie	Distrophic	sparse	3	ecotone	none	present	none	sand	20	none	none	oligohumus	2	1	1	2	1	1	1
194	456	T	3	3	2	8.5	8.5	Hydroporus angustatus	Dytiscidae	Predators	1	0	0	1	2006.09.30	jesień	4	Sosnówek	Bory Tucholskie	Distrophic	sparse	3	ecotone	none	present	none	sand	20	none	none	oligohumus	2	1	1	2	1	1	1
194	456	T	3.1	9.3	2	8.5	25.5	Hydroporus tristis	Dytiscidae	Predators	1	0	0	3	2006.09.30	jesień	4	Sosnówek	Bory Tucholskie	Distrophic	sparse	3	ecotone	none	present	none	sand	20	none	none	oligohumus	2	1	1	2	1	1	1
194	456	T	2.4	2.4	1	5.91	5.91	Hydroporus neglectus	Dytiscidae	Predators	1	0	0	1	2006.09.30	jesień	4	Sosnówek	Bory Tucholskie	Distrophic	sparse	3	ecotone	none	present	none	sand	20	none	none	oligohumus	2	1	1	2	1	1	1
195	457	P	11	88	4	239.05	1912.4	Ilybius fenestratus	Dytiscidae	Predators	1	0	0	8	2006.09.30	jesień	4	Sosnówek	Bory Tucholskie	Distrophic	sparse	3	ecotone	none	present	none	sand	40	none	none	oligohumus	2	1	1	3	1	1	1
195	457	T	3.9	3.9	2	8.5	8.5	Hydroporus erythrocephalus	Dytiscidae	Predators	1	0	0	1	2006.09.30	jesień	4	Sosnówek	Bory Tucholskie	Distrophic	sparse	3	ecotone	none	present	none	sand	40	none	none	oligohumus	2	1	1	3	1	1	1
196	458	E	5	20	3	40.35	161.4	Helochares griseus	Hydrophilidae	Saprophages	0	0	1	4	2006.09.30	jesień	4	Sosnówek	Bory Tucholskie	Distrophic	sphagnum mat	5	pressed Sphagnum mat	none	present	none	sphagnum	10	none	none	oligohumus	4	3	3	1	1	1	1
196	458	T	2.8	5.6	1	5.91	11.82	Anacaena lutescens	Hydrophilidae	Saprophages	0	0	1	2	2006.09.30	jesień	4	Sosnówek	Bory Tucholskie	Distrophic	sphagnum mat	5	pressed Sphagnum mat	none	present	none	sphagnum	10	none	none	oligohumus	4	3	3	1	1	1	1
196	458	E	3.6	10.8	2	8.5	25.5	Noterus crassicornis	Noteridae	Predators	1	0	0	3	2006.09.30	jesień	4	Sosnówek	Bory Tucholskie	Distrophic	sphagnum mat	5	pressed Sphagnum mat	none	present	none	sphagnum	10	none	none	oligohumus	4	3	3	1	1	1	1
196	458	T	3.7	7.4	2	8.5	17	Enochrus affinis	Hydrophilidae	Saprophages	0	0	1	2	2006.09.30	jesień	4	Sosnówek	Bory Tucholskie	Distrophic	sphagnum mat	5	pressed Sphagnum mat	none	present	none	sphagnum	10	none	none	oligohumus	4	3	3	1	1	1	1
196	458	T	2.7	8.1	1	5.91	17.73	Hydroporus obscurus	Dytiscidae	Predators	1	0	0	3	2006.09.30	jesień	4	Sosnówek	Bory Tucholskie	Distrophic	sphagnum mat	5	pressed Sphagnum mat	none	present	none	sphagnum	10	none	none	oligohumus	4	3	3	1	1	1	1
196	458	T	3.1	3.1	2	8.5	8.5	Hydroporus tristis	Dytiscidae	Predators	1	0	0	1	2006.09.30	jesień	4	Sosnówek	Bory Tucholskie	Distrophic	sphagnum mat	5	pressed Sphagnum mat	none	present	none	sphagnum	10	none	none	oligohumus	4	3	3	1	1	1	1
196	458	T	2.7	2.7	1	5.91	5.91	Hydroporus umbrosus	Dytiscidae	Predators	1	0	0	1	2006.09.30	jesień	4	Sosnówek	Bory Tucholskie	Distrophic	sphagnum mat	5	pressed Sphagnum mat	none	present	none	sphagnum	10	none	none	oligohumus	4	3	3	1	1	1	1
197	459	P	11	11	4	239.05	239.05	Ilybius fenestratus	Dytiscidae	Predators	1	0	0	1	2006.09.30	jesień	4	Sosnówek	Bory Tucholskie	Distrophic	sandy bottom	1	ecotone	present	none	none	sand	10	scarce and fine	none	oligohumus	1	1	1	1	2	1	1
197	459	E	3.6	25.2	2	8.5	59.5	Noterus crassicornis	Noteridae	Predators	1	0	0	7	2006.09.30	jesień	4	Sosnówek	Bory Tucholskie	Distrophic	sandy bottom	1	ecotone	present	none	none	sand	10	scarce and fine	none	oligohumus	1	1	1	1	2	1	1
197	459	E	5	10	3	40.35	80.7	Helochares griseus	Hydrophilidae	Saprophages	0	0	1	2	2006.09.30	jesień	4	Sosnówek	Bory Tucholskie	Distrophic	sandy bottom	1	ecotone	present	none	none	sand	10	scarce and fine	none	oligohumus	1	1	1	1	2	1	1
197	459	T	2.7	2.7	1	8.5	8.5	Hydroporus obscurus	Dytiscidae	Predators	1	0	0	1	2006.09.30	jesień	4	Sosnówek	Bory Tucholskie	Distrophic	sandy bottom	1	ecotone	present	none	none	sand	10	scarce and fine	none	oligohumus	1	1	1	1	2	1	1
197	459	E	2.75	2.75	1	8.5	8.5	Hydrochus carinatus	Hydrophilidae	Saprophages	0	0	1	1	2006.09.30	jesień	4	Sosnówek	Bory Tucholskie	Distrophic	sandy bottom	1	ecotone	present	none	none	sand	10	scarce and fine	none	oligohumus	1	1	1	1	2	1	1
198	460	P	11	44	4	239.05	956.2	Ilybius fenestratus	Dytiscidae	Predators	1	0	0	4	2006.09.30	jesień	4	Sosnówek	Bory Tucholskie	Distrophic	sparse	3	ecotone	none	present	none	sand	10	scarce and fine	none	oligohumus	2	1	1	1	2	1	1
198	460	E	3.6	43.2	2	8.5	102	Noterus crassicornis	Noteridae	Predators	1	0	0	12	2006.09.30	jesień	4	Sosnówek	Bory Tucholskie	Distrophic	sparse	3	ecotone	none	present	none	sand	20	none	none	oligohumus	2	1	1	2	1	1	1
198	460	T	2.7	2.7	1	8.5	8.5	Hydroporus obscurus	Dytiscidae	Predators	1	0	0	1	2006.09.30	jesień	4	Sosnówek	Bory Tucholskie	Distrophic	sparse	3	ecotone	none	present	none	sand	20	none	none	oligohumus	2	1	1	2	1	1	1
198	460	T	3	3	2	8.5	8.5	Hydroporus angustatus	Dytiscidae	Predators	1	0	0	1	2006.09.30	jesień	4	Sosnówek	Bory Tucholskie	Distrophic	sparse	3	ecotone	none	present	none	sand	20	none	none	oligohumus	2	1	1	2	1	1	1
199	461	E	3.6	7.2	2	8.5	17	Noterus crassicornis	Noteridae	Predators	1	0	0	2	2006.09.30	jesień	9	Długie	Bory Tucholskie	Distrophic	sparse	3	ecotone	none	present	none	sand	20	none	none	oligohumus	2	1	1	2	1	1	1
199	461	T	3.1	3.1	2	8.5	8.5	Hydroporus tristis	Dytiscidae	Predators	1	0	0	1	2006.09.30	jesień	9	Długie	Bory Tucholskie	Distrophic	sparse	3	ecotone	none	present	none	sand	20	none	none	oligohumus	2	1	1	2	1	1	1
200	462	E	5	15	3	40.35	121.05	Helochares griseus	Hydrophilidae	Saprophages	0	0	1	3	2006.09.30	jesień	9	Długie	Bory Tucholskie	Distrophic	sparse	3	ecotone	none	present	none	sand	20	none	none	oligohumus	2	1	1	2	1	1	1
200	463	E	3.6	3.6	2	8.5	8.5	Noterus crassicornis	Noteridae	Predators	1	0	0	1	2006.09.30	jesień	9	Długie	Bory Tucholskie	Distrophic	sparse	3	ecotone	none	present	none	sand	20	abundant and coarse	none	oligohumus	2	1	1	2	4	1	1
200	463	P	5.1	5.1	3	40.35	40.35	Gyrinus aeratus	Gyrinidae	Predators	1	0	0	1	2006.09.30	jesień	9	Długie	Bory Tucholskie	Distrophic	sparse	3	ecotone	none	present	none	sand	20	abundant and coarse	none	oligohumus	2	1	1	2	4	1	1
201	481	P	3.4	44.2	2	8.5	110.5	Hygrotus versicolor	Dytiscidae	Predators	1	0	0	13	2006.10.01	jesień	2	Czarne	Bory Tucholskie	Distrophic	sandy bottom	1	ecotone	none	none	none	sand	10	abundant and coarse	none	oligohumus	1	1	1	1	4	1	1
201	481	E	3.6	10.8	2	8.5	25.5	Noterus crassicornis	Noteridae	Predators	1	0	0	3	2006.10.01	jesień	2	Czarne	Bory Tucholskie	Distrophic	sandy bottom	1	ecotone	none	none	none	sand	10	abundant and coarse	none	oligohumus	1	1	1	1	4	1	1
201	481	E	2.3	89.7	1	5.91	230.49	Graptodytes pictus	Dytiscidae	Predators	1	0	0	39	2006.10.01	jesień	2	Czarne	Bory Tucholskie	Distrophic	sandy bottom	1	ecotone	none	none	none	sand	10	abundant and coarse	none	oligohumus	1	1	1	1	4	1	1
201	481	E	4.6	13.8	2	8.5	25.5	Hyphydrus ovatus	Dytiscidae	Predators	1	0	0	3	2006.10.01	jesień	2	Czarne	Bory Tucholskie	Distrophic	sandy bottom	1	ecotone	none	none	none	sand	10	abundant and coarse	none	oligohumus	1	1	1	1	4	1	1
201	481	T	2.8	5.6	1	8.5	17	Anacaena lutescens	Hydrophilidae	Saprophages	0	0	1	2	2006.10.01	jesień	2	Czarne	Bory Tucholskie	Distrophic	sandy bottom	1	ecotone	none	none	none	sand	10	abundant and coarse	none	oligohumus	1	1	1	1	4	1	1
202	482	E	2.3	87.4	1	5.91	224.58	Graptodytes pictus	Dytiscidae	Predators	1	0	0	38	2006.10.01	jesień	2	Czarne	Bory Tucholskie	Distrophic	sandy bottom	1	ecotone	none	none	none	sand	10	abundant and coarse	none	oligohumus	1	1	1	1	4	1	1
202	482	E	3.6	3.6	2	8.5	8.5	Noterus crassicornis	Noteridae	Predators	1	0	0	1	2006.10.01	jesień	2	Czarne	Bory Tucholskie	Distrophic	dense macrophyte	4	ecotone	none	present	none	sand	50	none	none	oligohumus	3	1	1	4	1	1	1
202	482	E	5	5	3	40.35	40.35	Helochares griseus	Hydrophilidae	Saprophages	0	0	1	1	2006.10.01	jesień	2	Czarne	Bory Tucholskie	Distrophic	dense macrophyte	4	ecotone	none	present	none	sand	50	none	none	oligohumus	3	1	1	4	1	1	1
202	482	P	3.4	6.8	2	8.5	17	Hygrotus versicolor	Dytiscidae	Predators	1	0	0	2	2006.10.01	jesień	2	Czarne	Bory Tucholskie	Distrophic	dense macrophyte	4	ecotone	none	present	none	sand	50	none	none	oligohumus	3	1	1	4	1	1	1
202	482	T	2.8	2.8	1	8.5	8.5	Anacaena lutescens	Hydrophilidae	Saprophages	0	0	1	1	2006.10.01	jesień	2	Czarne	Bory Tucholskie	Distrophic	dense macrophyte	4	ecotone	none	present	none	sand	50	none	none	oligohumus	3	1	1	4	1	1	1
202	482	E	4.6	4.6	2	8.5	8.5	Hyphydrus ovatus	Dytiscidae	Predators	1	0	0	1	2006.10.01	jesień	2	Czarne	Bory Tucholskie	Distrophic	dense macrophyte	4	ecotone	none	present	none	sand	50	none	none	oligohumus	3	1	1	4	1	1	1
202	482	P	3.4	23.8	2	8.5	59.5	Hygrotus versicolor	Dytiscidae	Predators	1	0	0	7	2006.10.01	jesień	2	Czarne	Bory Tucholskie	Distrophic	dense macrophyte	4	ecotone	none	present	none	sand	50	none	none	oligohumus	3	1	1	4	1	1	1
202	482	E	3.6	14.4	2	8.5	34	Noterus crassicornis	Noteridae	Predators	1	0	0	4	2006.10.01	jesień	2	Czarne	Bory Tucholskie	Distrophic	dense macrophyte	4	ecotone	none	present	none	sand	50	none	none	oligohumus	3	1	1	4	1	1	1
202	482	E	2.3	213.9	1	5.91	549.63	Graptodytes pictus	Dytiscidae	Predators	1	0	0	93	2006.10.01	jesień	2	Czarne	Bory Tucholskie	Distrophic	dense macrophyte	4	ecotone	none	present	none	sand	50	none	none	oligohumus	3	1	1	4	1	1	1
203	484	P	11	11	4	239.05	239.05	Ilybius fenestratus	Dytiscidae	Predators	1	0	0	1	2006.10.01	jesień	2	Czarne	Bory Tucholskie	Distrophic	sparse	3	ecotone	none	present	none	sand	20	scarce and fine	none	oligohumus	2	1	1	2	2	1	1
203	484	E	2.3	16.1	1	5.91	41.37	Graptodytes pictus	Dytiscidae	Predators	1	0	0	7	2006.10.01	jesień	2	Czarne	Bory Tucholskie	Distrophic	sparse	3	ecotone	none	present	none	sand	20	scarce and fine	none	oligohumus	2	1	1	2	2	1	1
203	484	P	3.4	13.6	2	8.5	34	Hygrotus versicolor	Dytiscidae	Predators	1	0	0	4	2006.10.01	jesień	2	Czarne	Bory Tucholskie	Distrophic	sparse	3	ecotone	none	present	none	sand	20	scarce and fine	none	oligohumus	2	1	1	2	2	1	1
203	484	E	3.3	3.3	2	8.5	8.5	Hygrotus inaequalis	Dytiscidae	Predators	1	0	0	1	2006.10.01	jesień	2	Czarne	Bory Tucholskie	Distrophic	sparse	3	ecotone	none	present	none	sand	20	scarce and fine	none	oligohumus	2	1	1	2	2	1	1
203	484	T	2.8	2.8	1	8.5	8.5	Anacaena lutescens	Hydrophilidae	Saprophages	0	0	1	1	2006.10.01	jesień	2	Czarne	Bory Tucholskie	Distrophic	sparse	3	ecotone	none	present	none	sand	20	scarce and fine	none	oligohumus	2	1	1	2	2	1	1
203	484	T	2.7	16.2	1	8.5	51	Hydroporus obscurus	Dytiscidae	Predators	1	0	0	6	2006.10.01	jesień	2	Czarne	Bory Tucholskie	Distrophic	sparse	3	ecotone	none	present	none	sand	20	scarce and fine	none	oligohumus	2	1	1	2	2	1	1
204	498	E	4.6	4.6	2	8.5	8.5	Hyphydrus ovatus	Dytiscidae	Predators	1	0	0	1	2006.10.01	jesień	10	Nierybno	Bory Tucholskie	Distrophic	dense macrophyte	4	ecotone	none	present	none	sand	10	abundant and fine	none	oligohumus	3	1	1	1	3	1	1
205	506	T	2.8	16.8	1	5.91	35.46	Anacaena lutescens	Hydrophilidae	Saprophages	0	0	1	6	2006.10.01	jesień	10	Nierybno	Bory Tucholskie	Distrophic	sphagnum mat	5	pressed Sphagnum mat	none	present	none	sphagnum	10	none	none	oligohumus	4	3	3	1	1	1	1
205	506	E	3.6	14.4	2	8.5	34	Noterus crassicornis	Noteridae	Predators	1	0	0	4	2006.10.01	jesień	10	Nierybno	Bory Tucholskie	Distrophic	sphagnum mat	5	pressed Sphagnum mat	none	present	none	sphagnum	10	none	none	oligohumus	4	3	3	1	1	1	1
205	506	E	5	5	3	40.35	40.35	Helochares griseus	Hydrophilidae	Saprophages	0	0	1	1	2006.10.01	jesień	10	Nierybno	Bory Tucholskie	Distrophic	sphagnum mat	5	pressed Sphagnum mat	none	present	none	sphagnum	10	none	none	oligohumus	4	3	3	1	1	1	1
205	506	T	3.9	11.7	2	8.5	25.5	Enochrus coarctatus	Hydrophilidae	Saprophages	0	0	1	3	2006.10.01	jesień	10	Nierybno	Bory Tucholskie	Distrophic	sphagnum mat	5	pressed Sphagnum mat	none	present	none	sphagnum	10	none	none	oligohumus	4	3	3	1	1	1	1
205	506	T	6.7	13.4	3	40.35	80.7	Agabus affinis	Dytiscidae	Predators	1	0	0	2	2006.10.01	jesień	10	Nierybno	Bory Tucholskie	Distrophic	sphagnum mat	5	pressed Sphagnum mat	none	present	none	sphagnum	10	none	none	oligohumus	4	3	3	1	1	1	1
205	506	T	3.1	6.2	2	8.5	17	Hydroporus tristis	Dytiscidae	Predators	1	0	0	2	2006.10.01	jesień	10	Nierybno	Bory Tucholskie	Distrophic	sphagnum mat	5	pressed Sphagnum mat	none	present	none	sphagnum	10	none	none	oligohumus	4	3	3	1	1	1	1
205	506	T	2.4	2.4	1	5.91	5.91	Hydroporus neglectus	Dytiscidae	Predators	1	0	0	1	2006.10.01	jesień	10	Nierybno	Bory Tucholskie	Distrophic	sphagnum mat	5	pressed Sphagnum mat	none	present	none	sphagnum	10	none	none	oligohumus	4	3	3	1	1	1	1
205	506	T	2.7	2.7	1	5.91	5.91	Hydroporus obscurus	Dytiscidae	Predators	1	0	0	1	2006.10.01	jesień	10	Nierybno	Bory Tucholskie	Distrophic	sphagnum mat	5	pressed Sphagnum mat	none	present	none	sphagnum	10	none	none	oligohumus	4	3	3	1	1	1	1
206	507	E	6	6	3	40.35	40.35	Enochrus ochropterus	Hydrophilidae	Saprophages	0	0	1	1	2006.10.01	jesień	10	Nierybno	Bory Tucholskie	Distrophic	sphagnum mat	5	pressed Sphagnum mat	none	present	none	sphagnum	20	none	none	oligohumus	4	3	3	2	1	1	1
206	507	T	2.8	5.6	1	5.91	11.82	Anacaena lutescens	Hydrophilidae	Saprophages	0	0	1	2	2006.10.01	jesień	10	Nierybno	Bory Tucholskie	Distrophic	sphagnum mat	5	pressed Sphagnum mat	none	present	none	sphagnum	20	none	none	oligohumus	4	3	3	2	1	1	1
206	507	E	4	4	2	5.91	5.91	Coelostoma orbiculare	Hydrophilidae	Saprophages	0	0	1	1	2006.10.01	jesień	9	Długie	Bory Tucholskie	Distrophic	sphagnum mat	5	pressed Sphagnum mat	none	present	none	sphagnum	20	none	none	oligohumus	4	3	3	2	1	1	1
207	508	E	5	10	3	40.35	80.7	Helochares griseus	Hydrophilidae	Saprophages	0	0	1	2	2006.10.01	jesień	10	Nierybno	Bory Tucholskie	Distrophic	sparse	3	ecotone	none	present	none	sand	20	none	none	oligohumus	2	1	1	2	1	1	1
207	508	T	2.8	16.8	1	8.5	51	Anacaena lutescens	Hydrophilidae	Saprophages	0	0	1	6	2006.10.01	jesień	10	Nierybno	Bory Tucholskie	Distrophic	sparse	3	ecotone	none	present	none	sand	20	none	none	oligohumus	2	1	1	2	1	1	1
207	508	E	3.6	10.8	2	8.5	25.5	Noterus crassicornis	Noteridae	Predators	1	0	0	3	2006.10.01	jesień	10	Nierybno	Bory Tucholskie	Distrophic	sparse	3	ecotone	none	present	none	sand	20	none	none	oligohumus	2	1	1	2	1	1	1
207	508	T	1.85	1.85	1	5.91	5.91	Hydroporus scalesianus	Dytiscidae	Predators	1	0	0	1	2006.10.01	jesień	10	Nierybno	Bory Tucholskie	Distrophic	sparse	3	ecotone	none	present	none	sand	20	none	none	oligohumus	2	1	1	2	1	1	1
207	508	T	3.9	3.9	2	8.5	8.5	Enochrus coarctatus	Hydrophilidae	Saprophages	0	0	1	1	2006.10.01	jesień	10	Nierybno	Bory Tucholskie	Distrophic	sparse	3	ecotone	none	present	none	sand	20	none	none	oligohumus	2	1	1	2	1	1	1
207	508	E	2.75	2.75	1	8.5	8.5	Hydrochus carinatus	Hydrophilidae	Saprophages	0	0	1	1	2006.10.01	jesień	10	Nierybno	Bory Tucholskie	Distrophic	sparse	3	ecotone	none	present	none	sand	20	none	none	oligohumus	2	1	1	2	1	1	1
207	508	T	6.7	13.4	3	40.35	80.7	Agabus affinis	Dytiscidae	Predators	1	0	0	2	2006.10.01	jesień	10	Nierybno	Bory Tucholskie	Distrophic	sparse	3	ecotone	none	present	none	sand	20	none	none	oligohumus	2	1	1	2	1	1	1
208	509	E	5	20	3	40.35	161.4	Helochares griseus	Hydrophilidae	Saprophages	0	0	1	4	2006.10.01	jesień	10	Nierybno	Bory Tucholskie	Distrophic	sphagnum mat	5	pressed Sphagnum mat	none	present	none	sphagnum	10	none	none	oligohumus	4	3	3	1	1	1	1
208	509	E	3.6	39.6	2	8.5	93.5	Noterus crassicornis	Noteridae	Predators	1	0	0	11	2006.10.01	jesień	10	Nierybno	Bory Tucholskie	Distrophic	sphagnum mat	5	pressed Sphagnum mat	none	present	none	sphagnum	10	none	none	oligohumus	4	3	3	1	1	1	1
208	509	T	2.4	2.4	1	5.91	5.91	Hydroporus neglectus	Dytiscidae	Predators	1	0	0	1	2006.10.01	jesień	10	Nierybno	Bory Tucholskie	Distrophic	sphagnum mat	5	pressed Sphagnum mat	none	present	none	sphagnum	10	none	none	oligohumus	4	3	3	1	1	1	1
208	509	T	2.7	2.7	1	5.91	5.91	Hydroporus obscurus	Dytiscidae	Predators	1	0	0	1	2006.10.01	jesień	10	Nierybno	Bory Tucholskie	Distrophic	sphagnum mat	5	pressed Sphagnum mat	none	present	none	sphagnum	10	none	none	oligohumus	4	3	3	1	1	1	1
208	509	T	3.1	12.4	2	8.5	34	Hydroporus tristis	Dytiscidae	Predators	1	0	0	4	2006.10.01	jesień	10	Nierybno	Bory Tucholskie	Distrophic	sphagnum mat	5	pressed Sphagnum mat	none	present	none	sphagnum	10	none	none	oligohumus	4	3	3	1	1	1	1
209	510	T	2.4	4.8	1	5.91	11.82	Hydroporus neglectus	Dytiscidae	Predators	1	0	0	2	2006.10.01	jesień	10	Nierybno	Bory Tucholskie	Distrophic	sparse	3	ecotone	none	present	none	sand	20	none	none	oligohumus	2	1	1	2	1	1	1
209	510	E	5	20	3	40.35	161.4	Helochares griseus	Hydrophilidae	Saprophages	0	0	1	4	2006.10.01	jesień	10	Nierybno	Bory Tucholskie	Distrophic	sparse	3	ecotone	none	present	none	sand	20	none	none	oligohumus	2	1	1	2	1	1	1
209	510	E	3.6	14.4	2	8.5	34	Noterus crassicornis	Noteridae	Predators	1	0	0	4	2006.10.01	jesień	10	Nierybno	Bory Tucholskie	Distrophic	sparse	3	ecotone	none	present	none	sand	20	none	none	oligohumus	2	1	1	2	1	1	1
210	511	E	4	4	2	5.91	5.91	Coelostoma orbiculare	Hydrophilidae	Saprophages	0	0	1	1	2006.10.01	jesień	10	Nierybno	Bory Tucholskie	Distrophic	sparse	3	ecotone	none	present	none	sand	20	none	none	oligohumus	2	1	1	2	1	1	1
211	512	E	3.6	3.6	2	8.5	8.5	Noterus crassicornis	Noteridae	Predators	1	0	0	1	2006.10.01	jesień	10	Nierybno	Bory Tucholskie	Distrophic	sparse	3	ecotone	none	present	none	sand	20	none	none	oligohumus	2	1	1	2	1	1	1
211	512	E	5	5	3	40.35	40.35	Helochares griseus	Hydrophilidae	Saprophages	0	0	1	1	2006.10.01	jesień	10	Nierybno	Bory Tucholskie	Distrophic	sparse	3	ecotone	none	present	none	sand	20	none	none	oligohumus	2	1	1	2	1	1	1
212	513	T	2.8	2.8	1	8.5	8.5	Anacaena lutescens	Hydrophilidae	Saprophages	0	0	1	1	2006.10.01	jesień	10	Nierybno	Bory Tucholskie	Distrophic	sparse	3	ecotone	none	present	none	sand	20	none	none	oligohumus	2	1	1	2	1	1	1
213	527	E	4.6	9.2	2	8.5	17	Hyphydrus ovatus	Dytiscidae	Predators	1	0	0	2	2004.08.05	jesień	2	Czarne	Bory Tucholskie	Distrophic	sparse	3	ecotone	none	present	none	sand	20	scarce and fine	none	oligohumus	2	1	1	2	2	1	1
213	527	E	2.3	23	1	5.91	59.1	Graptodytes pictus	Dytiscidae	Predators	1	0	0	10	2004.08.05	jesień	2	Czarne	Bory Tucholskie	Distrophic	sparse	3	ecotone	none	present	none	sand	20	scarce and fine	none	oligohumus	2	1	1	2	2	1	1
213	527	P	3.4	10.2	2	8.5	25.5	Hygrotus versicolor	Dytiscidae	Predators	1	0	0	3	2004.08.05	jesień	2	Czarne	Bory Tucholskie	Distrophic	sparse	3	ecotone	none	present	none	sand	20	scarce and fine	none	oligohumus	2	1	1	2	2	1	1
214	528	E	5	5	3	40.35	40.35	Helochares griseus	Hydrophilidae	Saprophages	0	0	1	1	2004.08.04	jesień	4	Sosnówek	Bory Tucholskie	Distrophic	sparse	3	ecotone	none	present	none	sand	20	none	none	oligohumus	2	1	1	2	1	1	1
215	530	T	2.8	2.8	1	5.91	5.91	Anacaena lutescens	Hydrophilidae	Saprophages	0	0	1	1	2004.08.10	jesień	16	Małe Łowne	Bory Tucholskie	Distrophic	sphagnum mat	5	pressed Sphagnum mat	none	present	none	sphagnum	10	none	none	oligohumus	4	3	3	1	1	1	1
215	530	E	3.6	3.6	2	8.5	8.5	Noterus crassicornis	Noteridae	Predators	1	0	0	1	2004.08.10	jesień	16	Małe Łowne	Bory Tucholskie	Distrophic	sphagnum mat	5	pressed Sphagnum mat	none	present	none	sphagnum	10	none	none	oligohumus	4	3	3	1	1	1	1
215	530	T	3.2	3.2	2	8.5	8.5	Hydroporus elongatulus	Dytiscidae	Predators	1	0	0	1	2004.08.10	jesień	16	Małe Łowne	Bory Tucholskie	Distrophic	sphagnum mat	5	pressed Sphagnum mat	none	present	none	sphagnum	10	none	none	oligohumus	4	3	3	1	1	1	1
215	530	T	3.1	24.8	2	8.5	68	Hydroporus incognitus	Dytiscidae	Predators	1	0	0	8	2004.08.10	jesień	16	Małe Łowne	Bory Tucholskie	Distrophic	sphagnum mat	5	pressed Sphagnum mat	none	present	none	sphagnum	10	none	none	oligohumus	4	3	3	1	1	1	1
216	532	E	4.6	4.6	2	8.5	8.5	Hyphydrus ovatus	Dytiscidae	Predators	1	0	0	1	2004.08.08	jesień	1	Moczadło	Bory Tucholskie	Distrophic	sparse	3	ecotone	none	present	none	sand	20	abundant and fine	none	oligohumus	2	1	1	2	3	1	1
216	532	E	3.3	3.3	2	8.5	8.5	Hygrotus inaequalis	Dytiscidae	Predators	1	0	0	1	2004.08.08	jesień	1	Moczadło	Bory Tucholskie	Distrophic	sparse	3	ecotone	none	present	none	sand	20	abundant and fine	none	oligohumus	2	1	1	2	3	1	1
217	533	E	4.6	4.6	2	8.5	8.5	Hyphydrus ovatus	Dytiscidae	Predators	1	0	0	1	2004.08.08	jesień	1	Moczadło	Bory Tucholskie	Distrophic	sparse	3	ecotone	none	present	none	sand	20	abundant and fine	none	oligohumus	2	1	1	2	3	1	1
217	533	E	3.6	7.2	2	8.5	17	Noterus crassicornis	Noteridae	Predators	1	0	0	2	2004.08.08	jesień	1	Moczadło	Bory Tucholskie	Distrophic	sparse	3	ecotone	none	present	none	sand	20	abundant and fine	none	oligohumus	2	1	1	2	3	1	1
217	533	E	4	4	2	5.91	5.91	Coelostoma orbiculare	Hydrophilidae	Saprophages	0	0	1	1	2004.08.08	jesień	1	Moczadło	Bory Tucholskie	Distrophic	sparse	3	ecotone	none	present	none	sand	20	abundant and fine	none	oligohumus	2	1	1	2	3	1	1
218	534	E	3.6	10.8	2	8.5	25.5	Noterus crassicornis	Noteridae	Predators	1	0	0	3	2004.08.08	jesień	7	Żabionek	Bory Tucholskie	Distrophic	dense macrophyte	4	ecotone	none	present	none	sand and silt	10	abundant and coarse	none	polihumus	3	1	2	1	4	1	2
218	534	E	14.25	14.25	4	239.05	239.05	Graphoderus cinereus	Dytiscidae	Predators	1	0	0	1	2004.08.08	jesień	7	Żabionek	Bory Tucholskie	Distrophic	dense macrophyte	4	ecotone	none	present	none	sand and silt	10	abundant and coarse	none	polihumus	3	1	2	1	4	1	2
219	535	P	11	11	4	239.05	239.05	Ilybius fenestratus	Dytiscidae	Predators	1	0	0	1	2004.08.08	jesień	1	Moczadło	Bory Tucholskie	Distrophic	sparse	3	ecotone	none	present	none	sand	20	abundant and fine	none	oligohumus	2	1	1	2	3	1	1
219	535	T	13.8	13.8	4	239.05	239.05	Ilybius ater	Dytiscidae	Predators	1	0	0	1	2004.08.08	jesień	1	Moczadło	Bory Tucholskie	Distrophic	sparse	3	ecotone	none	present	none	sand	20	abundant and fine	none	oligohumus	2	1	1	2	3	1	1
219	535	E	3.6	3.6	2	8.5	8.5	Noterus crassicornis	Noteridae	Predators	1	0	0	1	2004.08.08	jesień	1	Moczadło	Bory Tucholskie	Distrophic	sparse	3	ecotone	none	present	none	sand	20	abundant and fine	none	oligohumus	2	1	1	2	3	1	1
219	535	E	5	5	3	40.35	40.35	Helochares punctatus	Hydrophilidae	Saprophages	0	0	1	1	2004.08.08	jesień	1	Moczadło	Bory Tucholskie	Distrophic	sparse	3	ecotone	none	present	none	sand	20	abundant and fine	none	oligohumus	2	1	1	2	3	1	1
220	537	T	3.7	3.7	2	8.5	8.5	Enochrus affinis	Hydrophilidae	Saprophages	0	0	1	1	2004.08.08	jesień	7	Żabionek	Bory Tucholskie	Distrophic	dense macrophyte	4	ecotone	none	present	none	sand and silt	10	abundant and coarse	none	polihumus	3	1	2	1	4	1	2
220	537	T	2.8	2.8	1	8.5	8.5	Anacaena lutescens	Hydrophilidae	Saprophages	0	0	1	1	2004.08.08	jesień	7	Żabionek	Bory Tucholskie	Distrophic	dense macrophyte	4	ecotone	none	present	none	sand and silt	10	abundant and coarse	none	polihumus	3	1	2	1	4	1	2
220	537	E	4	4	2	5.91	5.91	Coelostoma orbiculare	Hydrophilidae	Saprophages	0	0	1	1	2004.08.08	jesień	7	Żabionek	Bory Tucholskie	Distrophic	dense macrophyte	4	ecotone	none	present	none	sand and silt	10	abundant and coarse	none	polihumus	3	1	2	1	4	1	2
220	537	T	3.1	12.4	2	8.5	34	Hydroporus tristis	Dytiscidae	Predators	1	0	0	4	2004.08.08	jesień	7	Żabionek	Bory Tucholskie	Distrophic	dense macrophyte	4	ecotone	none	present	none	sand and silt	10	abundant and coarse	none	polihumus	3	1	2	1	4	1	2
220	537	T	3	3	2	8.5	8.5	Hydroporus angustatus	Dytiscidae	Predators	1	0	0	1	2004.08.08	jesień	7	Żabionek	Bory Tucholskie	Distrophic	dense macrophyte	4	ecotone	none	present	none	sand and silt	10	abundant and coarse	none	polihumus	3	1	2	1	4	1	2
221	539	P	11	11	4	239.05	239.05	Ilybius fenestratus	Dytiscidae	Predators	1	0	0	1	2004.08.03	jesień	3	Małe Gacno	Bory Tucholskie	Distrophic	sparse	3	ecotone	none	present	none	sand	60	abundant and fine	none	oligohumus	2	1	1	4	3	1	1
221	539	T	27.5	27.5	5	2230	2230	Dytiscus lapponicus	Dytiscidae	Predators	1	0	0	1	2004.08.03	jesień	3	Małe Gacno	Bory Tucholskie	Distrophic	sparse	3	ecotone	none	present	none	sand	60	abundant and fine	none	oligohumus	2	1	1	4	3	1	1
222	541	E	3.6	3.6	2	8.5	8.5	Noterus crassicornis	Noteridae	Predators	1	0	0	1	2004.08.10	jesień	16	Małe Łowne	Bory Tucholskie	Distrophic	sphagnum mat	5	pressed Sphagnum mat	none	present	none	sphagnum	10	abundant and fine	none	oligohumus	4	3	3	1	3	1	1
222	541	E	2.3	2.3	1	5.91	5.91	Graptodytes pictus	Dytiscidae	Predators	1	0	0	1	2004.08.10	jesień	16	Małe Łowne	Bory Tucholskie	Distrophic	sparse	3	ecotone	none	present	none	sand	10	abundant and fine	none	oligohumus	2	1	1	1	3	1	1
222	541	T	3.1	12.4	2	8.5	34	Hydroporus incognitus	Dytiscidae	Predators	1	0	0	4	2004.08.10	jesień	16	Małe Łowne	Bory Tucholskie	Distrophic	sparse	3	ecotone	none	present	none	sand	10	abundant and fine	none	oligohumus	2	1	1	1	3	1	1
223	543	E	2.3	135.7	1	5.91	348.69	Graptodytes pictus	Dytiscidae	Predators	1	0	0	59	2004.08.05	jesień	2	Czarne	Bory Tucholskie	Distrophic	dense macrophyte	4	ecotone	none	present	none	sand	20	scarce and fine	none	oligohumus	3	1	1	2	2	1	1
223	543	T	3.1	18.6	2	8.5	51	Hydroporus incognitus	Dytiscidae	Predators	1	0	0	6	2004.08.10	jesień	2	Czarne	Bory Tucholskie	Distrophic	dense macrophyte	4	ecotone	none	present	none	sand	20	scarce and fine	none	oligohumus	3	1	1	2	2	1	1
224	545	E	4.6	4.6	2	8.5	8.5	Hyphydrus ovatus	Dytiscidae	Predators	1	0	0	1	2004.08.10	jesień	16	Małe Łowne	Bory Tucholskie	Distrophic	sparse	3	ecotone	none	present	none	sand	10	abundant and fine	none	oligohumus	2	1	1	1	3	1	1
224	545	T	1.85	1.85	1	5.91	5.91	Hydroporus scalesianus	Dytiscidae	Predators	1	0	0	1	2004.08.10	jesień	16	Małe Łowne	Bory Tucholskie	Distrophic	sparse	3	ecotone	none	present	none	sand	10	abundant and fine	none	oligohumus	2	1	1	1	3	1	1
224	545	T	3.1	3.1	2	8.5	8.5	Hydroporus incognitus	Dytiscidae	Predators	1	0	0	1	2004.08.10	jesień	16	Małe Łowne	Bory Tucholskie	Distrophic	sparse	3	ecotone	none	present	none	sand	10	abundant and fine	none	oligohumus	2	1	1	1	3	1	1
224	545	T	2.8	2.8	1	5.91	5.91	Anacaena lutescens	Hydrophilidae	Saprophages	0	0	1	1	2004.08.10	jesień	16	Małe Łowne	Bory Tucholskie	Distrophic	sphagnum mat	5	pressed Sphagnum mat	none	present	none	sphagnum	10	none	none	oligohumus	4	3	3	1	1	1	1
225	546	E	3.6	7.2	2	8.5	17	Noterus crassicornis	Noteridae	Predators	1	0	0	2	2004.08.03	jesień	3	Małe Gacno	Bory Tucholskie	Distrophic	sparse	3	ecotone	none	present	none	sand	20	abundant and fine	none	oligohumus	2	1	1	2	3	1	1
225	546	E	5	5	3	40.35	40.35	Helochares griseus	Hydrophilidae	Saprophages	0	0	1	1	2004.08.03	jesień	3	Małe Gacno	Bory Tucholskie	Distrophic	sparse	3	ecotone	none	present	none	sand	20	abundant and fine	none	oligohumus	2	1	1	2	3	1	1
225	546	T	2.8	25.2	1	8.5	76.5	Anacaena lutescens	Hydrophilidae	Saprophages	0	0	1	9	2004.08.03	jesień	3	Małe Gacno	Bory Tucholskie	Distrophic	sparse	3	ecotone	none	present	none	sand	20	abundant and fine	none	oligohumus	2	1	1	2	3	1	1
225	546	T	3.7	3.7	2	8.5	8.5	Enochrus affinis	Hydrophilidae	Saprophages	0	0	1	1	2004.08.03	jesień	3	Małe Gacno	Bory Tucholskie	Distrophic	sparse	3	ecotone	none	present	none	sand	20	abundant and fine	none	oligohumus	2	1	1	2	3	1	1
225	546	A	2.8	5.6	1	8.5	17	Laccobius minutus	Dytiscidae	Predators	1	0	0	2	2004.08.03	jesień	3	Małe Gacno	Bory Tucholskie	Distrophic	sparse	3	ecotone	none	present	none	sand	20	abundant and fine	none	oligohumus	2	1	1	2	3	1	1
226	550	E	3.6	7.2	2	8.5	17	Noterus crassicornis	Noteridae	Predators	1	0	0	2	2004.08.05	jesień	2	Czarne	Bory Tucholskie	Distrophic	sparse	3	ecotone	none	present	none	sand	20	scarce and fine	none	oligohumus	2	1	1	2	2	1	1
226	550	P	11	11	4	239.05	239.05	Ilybius fenestratus	Dytiscidae	Predators	1	0	0	1	2004.08.05	jesień	2	Czarne	Bory Tucholskie	Distrophic	sparse	3	ecotone	none	present	none	sand	20	scarce and fine	none	oligohumus	2	1	1	2	2	1	1
226	550	E	2.3	6.9	1	5.91	17.73	Graptodytes pictus	Dytiscidae	Predators	1	0	0	3	2004.08.05	jesień	2	Czarne	Bory Tucholskie	Distrophic	sparse	3	ecotone	none	present	none	sand	20	scarce and fine	none	oligohumus	2	1	1	2	2	1	1
227	551	T	2.8	8.4	1	5.91	17.73	Anacaena lutescens	Hydrophilidae	Saprophages	0	0	1	3	2004.08.12	jesień	16	Małe Łowne	Bory Tucholskie	Distrophic	sphagnum mat	5	pressed Sphagnum mat	none	present	none	sphagnum	10	none	none	oligohumus	4	3	3	1	1	1	1
227	551	E	2.3	2.3	1	5.91	5.91	Graptodytes pictus	Dytiscidae	Predators	1	0	0	1	2004.08.12	jesień	16	Małe Łowne	Bory Tucholskie	Distrophic	sphagnum mat	5	pressed Sphagnum mat	none	present	none	sphagnum	10	none	none	oligohumus	4	3	3	1	1	1	1
227	551	T	3.1	6.2	2	8.5	17	Hydroporus tristis	Dytiscidae	Predators	1	0	0	2	2004.08.12	jesień	16	Małe Łowne	Bory Tucholskie	Distrophic	sphagnum mat	5	pressed Sphagnum mat	none	present	none	sphagnum	10	none	none	oligohumus	4	3	3	1	1	1	1
228	552	P	11	11	4	239.05	239.05	Ilybius fenestratus	Dytiscidae	Predators	1	0	0	1	2004.08.06	jesień	17	Piecki	Bory Tucholskie	Distrophic	dense macrophyte	4	ecotone	none	present	none	sand and silt	30	abundant and fine	none	polihumus	3	1	2	3	3	1	2
228	552	E	4.6	4.6	2	8.5	8.5	Hyphydrus ovatus	Dytiscidae	Predators	1	0	0	1	2004.08.06	jesień	17	Piecki	Bory Tucholskie	Distrophic	dense macrophyte	4	ecotone	none	present	none	sand and silt	30	abundant and fine	none	polihumus	3	1	2	3	3	1	2
229	554	E	1.8	1.8	1	5.91	5.91	Cercyon convexiusculus	Hydrophilidae	Saprophages	0	0	1	1	2004.08.06	jesień	17	Piecki	Bory Tucholskie	Distrophic	dense macrophyte	4	ecotone	none	present	none	sand and silt	30	abundant and fine	none	polihumus	3	1	2	3	3	1	2
229	554	E	4.6	4.6	2	8.5	8.5	Hyphydrus ovatus	Dytiscidae	Predators	1	0	0	1	2004.08.06	jesień	17	Piecki	Bory Tucholskie	Distrophic	dense macrophyte	4	ecotone	none	present	none	sand and silt	30	abundant and fine	none	polihumus	3	1	2	3	3	1	2
230	555	E	4.6	4.6	2	8.5	8.5	Hyphydrus ovatus	Dytiscidae	Predators	1	0	0	1	2004.08.06	jesień	17	Piecki	Bory Tucholskie	Distrophic	dense macrophyte	4	ecotone	none	present	none	sand and silt	30	abundant and fine	none	polihumus	3	1	2	3	3	1	2
231	557	P	11	44	4	239.05	956.2	Ilybius fenestratus	Dytiscidae	Predators	1	0	0	4	2004.08.05	jesień	2	Czarne	Bory Tucholskie	Distrophic	sparse	3	ecotone	none	present	none	sand	20	scarce and fine	none	oligohumus	2	1	1	2	2	1	1
231	557	T	13.8	13.8	4	239.05	239.05	Ilybius ater	Dytiscidae	Predators	1	0	0	1	2004.08.05	jesień	2	Czarne	Bory Tucholskie	Distrophic	sparse	3	ecotone	none	present	none	sand	20	scarce and fine	none	oligohumus	2	1	1	2	2	1	1
231	557	E	3.6	3.6	2	8.5	8.5	Noterus crassicornis	Noteridae	Predators	1	0	0	1	2004.08.05	jesień	2	Czarne	Bory Tucholskie	Distrophic	sparse	3	ecotone	none	present	none	sand	20	scarce and fine	none	oligohumus	2	1	1	2	2	1	1
231	557	E	2.3	41.4	1	5.91	106.38	Graptodytes pictus	Dytiscidae	Predators	1	0	0	18	2004.08.05	jesień	2	Czarne	Bory Tucholskie	Distrophic	sparse	3	ecotone	none	present	none	sand	20	scarce and fine	none	oligohumus	2	1	1	2	2	1	1
231	557	T	3.1	9.3	2	8.5	25.5	Hydroporus tristis	Dytiscidae	Predators	1	0	0	3	2004.08.05	jesień	2	Czarne	Bory Tucholskie	Distrophic	sparse	3	ecotone	none	present	none	sand	20	scarce and fine	none	oligohumus	2	1	1	2	2	1	1
232	559	E	4.6	4.6	2	8.5	8.5	Hyphydrus ovatus	Dytiscidae	Predators	1	0	0	1	2004.08.03	jesień	6	Wielkie Gacno	Bory Tucholskie	Distrophic	sparse	3	ecotone	none	present	none	sand	30	scarce and fine	present	oligohumus	2	1	1	3	2	2	1
233	560	T	3.2	3.2	2	8.5	8.5	Hydroporus melanocephalus	Dytiscidae	Predators	1	0	0	1	2004.08.10	jesień	16	Małe Łowne	Bory Tucholskie	Distrophic	sphagnum mat	5	pressed Sphagnum mat	none	present	none	sphagnum	10	none	none	oligohumus	4	3	3	1	1	1	1
234	561	P	11	55	4	239.05	1195.25	Ilybius fenestratus	Dytiscidae	Predators	1	0	0	5	2004.08.03	jesień	6	Wielkie Gacno	Bory Tucholskie	Distrophic	sparse	3	ecotone	none	present	none	sand	30	none	none	oligohumus	2	1	1	3	1	1	1
234	561	E	4.6	4.6	2	8.5	8.5	Hyphydrus ovatus	Dytiscidae	Predators	1	0	0	1	2004.08.03	jesień	6	Wielkie Gacno	Bory Tucholskie	Distrophic	sparse	3	ecotone	none	present	none	sand	30	none	none	oligohumus	2	1	1	3	1	1	1
234	561	E	5	5	3	40.35	40.35	Helochares griseus	Hydrophilidae	Saprophages	0	0	1	1	2004.08.03	jesień	6	Wielkie Gacno	Bory Tucholskie	Distrophic	sparse	3	ecotone	none	present	none	sand	30	none	none	oligohumus	2	1	1	3	1	1	1
235	565	E	3.6	7.2	2	8.5	17	Noterus crassicornis	Noteridae	Predators	1	0	0	2	2004.08.05	jesień	2	Czarne	Bory Tucholskie	Distrophic	sparse	3	ecotone	none	present	none	sand	20	scarce and fine	none	oligohumus	2	1	1	2	2	1	1
235	565	P	3.4	3.4	2	8.5	8.5	Hygrotus versicolor	Dytiscidae	Predators	1	0	0	1	2004.08.05	jesień	2	Czarne	Bory Tucholskie	Distrophic	sparse	3	ecotone	none	present	none	sand	20	scarce and fine	none	oligohumus	2	1	1	2	2	1	1
235	565	T	3.1	3.1	2	8.5	8.5	Hydroporus tristis	Dytiscidae	Predators	1	0	0	1	2004.08.05	jesień	2	Czarne	Bory Tucholskie	Distrophic	sparse	3	ecotone	none	present	none	sand	20	scarce and fine	none	oligohumus	2	1	1	2	2	1	1
235	565	P	11	22	4	239.05	478.1	Ilybius fenestratus	Dytiscidae	Predators	1	0	0	2	2004.08.05	jesień	2	Czarne	Bory Tucholskie	Distrophic	sparse	3	ecotone	none	present	none	sand	20	scarce and fine	none	oligohumus	2	1	1	2	2	1	1
235	565	T	2.8	5.6	1	8.5	17	Anacaena lutescens	Hydrophilidae	Saprophages	0	0	1	2	2004.08.05	jesień	2	Czarne	Bory Tucholskie	Distrophic	sparse	3	ecotone	none	present	none	sand	20	scarce and fine	none	oligohumus	2	1	1	2	2	1	1
236	566	E	7.5	7.5	3	40.35	40.35	Hydrobius fuscipes	Hydrophilidae	Saprophages	0	0	1	1	2004.08.04	jesień	9	Długie	Bory Tucholskie	Distrophic	sphagnum mat	5	pressed Sphagnum mat	none	present	none	sphagnum	10	none	none	oligohumus	4	3	3	1	1	1	1
236	566	E	7.5	22.5	3	40.35	121.05	Agabus undulatus ( Schr. )	Dytiscidae	Predators	1	0	0	3	2004.08.04	jesień	9	Długie	Bory Tucholskie	Distrophic	sphagnum mat	5	pressed Sphagnum mat	none	present	none	sphagnum	10	none	none	oligohumus	4	3	3	1	1	1	1
236	566	T	2.8	159.6	1	5.91	336.87	Anacaena lutescens	Hydrophilidae	Saprophages	0	0	1	57	2004.08.04	jesień	9	Długie	Bory Tucholskie	Distrophic	sphagnum mat	5	pressed Sphagnum mat	none	present	none	sphagnum	10	none	none	oligohumus	4	3	3	1	1	1	1
236	566	E	3.7	207.2	2	8.5	476	Hydroporus palustris	Dytiscidae	Predators	1	0	0	56	2004.08.04	jesień	9	Długie	Bory Tucholskie	Distrophic	sphagnum mat	5	pressed Sphagnum mat	none	present	none	sphagnum	10	none	none	oligohumus	4	3	3	1	1	1	1
236	566	E	5	10	3	40.35	80.7	Helochares griseus	Hydrophilidae	Saprophages	0	0	1	2	2004.08.04	jesień	9	Długie	Bory Tucholskie	Distrophic	sphagnum mat	5	pressed Sphagnum mat	none	present	none	sphagnum	10	none	none	oligohumus	4	3	3	1	1	1	1
236	566	E	3.3	3.3	2	8.5	8.5	Hygrotus inaequalis	Dytiscidae	Predators	1	0	0	1	2004.08.04	jesień	9	Długie	Bory Tucholskie	Distrophic	sphagnum mat	5	pressed Sphagnum mat	none	present	none	sphagnum	10	none	none	oligohumus	4	3	3	1	1	1	1
236	566	T	3.9	3.9	2	8.5	8.5	Hydroporus erythrocephalus	Dytiscidae	Predators	1	0	0	1	2004.08.04	jesień	9	Długie	Bory Tucholskie	Distrophic	sphagnum mat	5	pressed Sphagnum mat	none	present	none	sphagnum	10	none	none	oligohumus	4	3	3	1	1	1	1
236	566	T	3	9	2	8.5	25.5	Hydroporus angustatus	Dytiscidae	Predators	1	0	0	3	2004.08.04	jesień	9	Długie	Bory Tucholskie	Distrophic	sphagnum mat	5	pressed Sphagnum mat	none	present	none	sphagnum	10	none	none	oligohumus	4	3	3	1	1	1	1
236	566	T	3.1	12.4	2	8.5	34	Hydroporus tristis	Dytiscidae	Predators	1	0	0	4	2004.08.04	jesień	9	Długie	Bory Tucholskie	Distrophic	sphagnum mat	5	pressed Sphagnum mat	none	present	none	sphagnum	10	none	none	oligohumus	4	3	3	1	1	1	1
236	566	T	3.1	3.1	2	8.5	8.5	Hydroporus incognitus	Dytiscidae	Predators	1	0	0	1	2004.08.04	jesień	9	Długie	Bory Tucholskie	Distrophic	sphagnum mat	5	pressed Sphagnum mat	none	present	none	sphagnum	10	none	none	oligohumus	4	3	3	1	1	1	1
236	566	E	1.85	1.85	1	5.91	5.91	Limnebius parvulus	Hydraenidae	Saprophages	0	0	1	1	2004.08.04	jesień	9	Długie	Bory Tucholskie	Distrophic	sphagnum mat	5	pressed Sphagnum mat	none	present	none	sphagnum	10	none	none	oligohumus	4	3	3	1	1	1	1
236	566	E	10.5	10.5	4	239.05	239.05	Rhantus bistriatus	Dytiscidae	Predators	1	0	0	1	2004.08.04	jesień	9	Długie	Bory Tucholskie	Distrophic	sphagnum mat	5	pressed Sphagnum mat	none	present	none	sphagnum	10	none	none	oligohumus	4	3	3	1	1	1	1
237	567	E	3.6	18	2	8.5	42.5	Noterus crassicornis	Noteridae	Predators	1	0	0	5	2004.08.06	jesień	3	Małe Gacno	Bory Tucholskie	Distrophic	sparse	3	ecotone	none	present	none	sand and silt	30	abundant and fine	none	oligohumus	2	1	2	3	3	1	1
237	567	E	3.3	3.3	2	8.5	8.5	Hygrotus inaequalis	Dytiscidae	Predators	1	0	0	1	2004.08.06	jesień	3	Małe Gacno	Bory Tucholskie	Distrophic	sparse	3	ecotone	none	present	none	sand and silt	30	abundant and fine	none	oligohumus	2	1	2	3	3	1	1
237	567	E	4	4	2	5.91	5.91	Coelostoma orbiculare	Hydrophilidae	Saprophages	0	0	1	1	2004.08.06	jesień	3	Małe Gacno	Bory Tucholskie	Distrophic	sparse	3	ecotone	none	present	none	sand and silt	30	abundant and fine	none	oligohumus	2	1	2	3	3	1	1
237	567	T	3.7	3.7	2	8.5	8.5	Enochrus affinis	Hydrophilidae	Saprophages	0	0	1	1	2004.08.06	jesień	3	Małe Gacno	Bory Tucholskie	Distrophic	sparse	3	ecotone	none	present	none	sand and silt	30	abundant and fine	none	oligohumus	2	1	2	3	3	1	1
237	567	E	5	10	3	40.35	80.7	Helochares griseus	Hydrophilidae	Saprophages	0	0	1	2	2004.08.06	jesień	3	Małe Gacno	Bory Tucholskie	Distrophic	sparse	3	ecotone	none	present	none	sand and silt	30	abundant and fine	none	oligohumus	2	1	2	3	3	1	1
237	567	P	11	11	4	239.05	239.05	Ilybius fenestratus	Dytiscidae	Predators	1	0	0	1	2004.08.06	jesień	3	Małe Gacno	Bory Tucholskie	Distrophic	sparse	3	ecotone	none	present	none	sand and silt	30	abundant and fine	none	oligohumus	2	1	2	3	3	1	1
237	567	T	3.9	3.9	2	8.5	8.5	Hydroporus erythrocephalus	Dytiscidae	Predators	1	0	0	1	2004.08.06	jesień	3	Małe Gacno	Bory Tucholskie	Distrophic	sparse	3	ecotone	none	present	none	sand and silt	30	abundant and fine	none	oligohumus	2	1	2	3	3	1	1
238	568	T	2.8	2.8	1	5.91	5.91	Anacaena lutescens	Hydrophilidae	Saprophages	0	0	1	1	2004.08.04	jesień	9	Długie	Bory Tucholskie	Distrophic	sphagnum mat	5	pressed Sphagnum mat	none	present	none	sphagnum	10	none	none	oligohumus	4	3	3	1	1	1	1
239	570	P	11	22	4	239.05	478.1	Ilybius fenestratus	Dytiscidae	Predators	1	0	0	2	2004.08.03	jesień	3	Małe Gacno	Bory Tucholskie	Distrophic	sparse	3	ecotone	none	present	none	sand	30	scarce and fine	none	oligohumus	2	1	1	3	2	1	1
240	571	E	4.6	9.2	2	8.5	17	Hyphydrus ovatus	Dytiscidae	Predators	1	0	0	2	2004.08.03	jesień	6	Wielkie Gacno	Bory Tucholskie	Distrophic	sparse	3	ecotone	none	present	none	sand	40	scarce and fine	present	oligohumus	2	1	1	3	2	2	1
241	571	P	11	11	4	239.05	239.05	Ilybius fenestratus	Dytiscidae	Predators	1	0	0	1	2004.08.03	jesień	6	Wielkie Gacno	Bory Tucholskie	Distrophic	sparse	3	ecotone	none	present	none	sand	40	scarce and fine	present	oligohumus	2	1	1	3	2	2	1
242	572	P	11	11	4	239.05	239.05	Ilybius fenestratus	Dytiscidae	Predators	1	0	0	1	2004.08.03	jesień	3	Małe Gacno	Bory Tucholskie	Distrophic	sparse	3	ecotone	none	present	none	sand	20	scarce and fine	none	oligohumus	2	1	1	2	2	1	1
242	572	E	3.6	3.6	2	8.5	8.5	Noterus crassicornis	Noteridae	Predators	1	0	0	1	2004.08.03	jesień	3	Małe Gacno	Bory Tucholskie	Distrophic	sparse	3	ecotone	none	present	none	sand	20	scarce and fine	none	oligohumus	2	1	1	2	2	1	1
243	573	T	2.8	2.8	1	8.5	8.5	Anacaena lutescens	Hydrophilidae	Saprophages	0	0	1	1	2004.08.03	jesień	6	Wielkie Gacno	Bory Tucholskie	Distrophic	sparse	3	ecotone	none	present	none	sand	10	scarce and fine	present	oligohumus	2	1	1	1	2	2	1
243	573	E	6	6	3	40.35	40.35	Enochrus ochropterus	Hydrophilidae	Saprophages	0	0	1	1	2004.08.03	jesień	6	Wielkie Gacno	Bory Tucholskie	Distrophic	sparse	3	ecotone	none	present	none	sand	10	scarce and fine	present	oligohumus	2	1	1	1	2	2	1
244	575	P	11	11	4	239.05	239.05	Ilybius fenestratus	Dytiscidae	Predators	1	0	0	1	2004.08.06	jesień	17	Piecki	Bory Tucholskie	Distrophic	dense macrophyte	4	ecotone	none	present	none	sand and silt	30	abundant and fine	none	polihumus	3	1	2	3	3	1	2
245	576	E	2.3	6.9	1	5.91	17.73	Graptodytes pictus	Dytiscidae	Predators	1	0	0	3	2004.08.05	jesień	2	Czarne	Bory Tucholskie	Distrophic	sparse	3	ecotone	none	present	none	sand	20	scarce and fine	none	oligohumus	2	1	1	2	2	1	1
246	578	T	2.8	2.8	1	8.5	8.5	Anacaena lutescens	Hydrophilidae	Saprophages	0	0	1	1	2004.08.06	jesień	17	Piecki	Bory Tucholskie	Distrophic	dense macrophyte	4	ecotone	none	present	none	sand and silt	10	abundant and fine	none	polihumus	3	1	2	1	3	1	2
247	582	E	3.6	3.6	2	8.5	8.5	Noterus crassicornis	Noteridae	Predators	1	0	0	1	2004.08.03	jesień	3	Małe Gacno	Bory Tucholskie	Distrophic	sparse	3	ecotone	none	present	none	sand	10	scarce and fine	none	oligohumus	2	1	1	1	2	1	1
248	584	P	11	44	4	239.05	956.2	Ilybius fenestratus	Dytiscidae	Predators	1	0	0	4	2004.08.04	jesień	4	Sosnówek	Bory Tucholskie	Distrophic	sparse	3	ecotone	none	present	none	sand	20	none	none	oligohumus	2	1	1	2	1	1	1
248	584	E	14.5	14.5	4	239.05	239.05	Graphoderus zonatus	Dytiscidae	Predators	1	0	0	1	2004.08.04	jesień	4	Sosnówek	Bory Tucholskie	Distrophic	sparse	3	ecotone	none	present	none	sand	20	none	none	oligohumus	2	1	1	2	1	1	1
249	588	E	4.6	13.8	2	8.5	25.5	Hyphydrus ovatus	Dytiscidae	Predators	1	0	0	3	2004.08.08	jesień	1	Moczadło	Bory Tucholskie	Distrophic	sparse	3	ecotone	none	present	none	sand	20	abundant and fine	none	oligohumus	2	1	1	2	3	1	1
249	588	E	3.6	3.6	2	8.5	8.5	Noterus crassicornis	Noteridae	Predators	1	0	0	1	2004.08.08	jesień	1	Moczadło	Bory Tucholskie	Distrophic	sparse	3	ecotone	none	present	none	sand	20	abundant and fine	none	oligohumus	2	1	1	2	3	1	1
250	589	E	3.6	32.4	2	8.5	76.5	Noterus crassicornis	Noteridae	Predators	1	0	0	9	2004.08.05	jesień	2	Czarne	Bory Tucholskie	Distrophic	sparse	3	ecotone	none	present	none	sand	20	scarce and fine	none	oligohumus	2	1	1	2	2	1	1
250	589	E	2.3	4.6	1	5.91	11.82	Graptodytes pictus	Dytiscidae	Predators	1	0	0	2	2004.08.05	jesień	2	Czarne	Bory Tucholskie	Distrophic	sparse	3	ecotone	none	present	none	sand	20	scarce and fine	none	oligohumus	2	1	1	2	2	1	1
251	593	P	11	11	4	239.05	239.05	Ilybius fenestratus	Dytiscidae	Predators	1	0	0	1	2004.08.03	jesień	3	Małe Gacno	Bory Tucholskie	Distrophic	sparse	3	ecotone	none	present	none	sand	60	scarce and fine	none	oligohumus	2	1	1	4	2	1	1
251	593	E	17.3	17.3	4	239.05	239.05	Acilius sulcatus	Dytiscidae	Predators	1	0	0	1	2004.08.03	jesień	3	Małe Gacno	Bory Tucholskie	Distrophic	sparse	3	ecotone	none	present	none	sand	60	scarce and fine	none	oligohumus	2	1	1	4	2	1	1
252	594	E	3.6	3.6	2	8.5	8.5	Noterus crassicornis	Noteridae	Predators	1	0	0	1	2004.08.04	jesień	9	Długie	Bory Tucholskie	Distrophic	sphagnum mat	5	pressed Sphagnum mat	none	present	none	sphagnum	10	none	none	oligohumus	4	3	3	1	1	1	1
252	594	T	3.7	3.7	2	8.5	8.5	Enochrus affinis	Hydrophilidae	Saprophages	0	0	1	1	2004.08.04	jesień	9	Długie	Bory Tucholskie	Distrophic	sphagnum mat	5	pressed Sphagnum mat	none	present	none	sphagnum	10	none	none	oligohumus	4	3	3	1	1	1	1
253	595	E	2.3	4.6	1	5.91	11.82	Graptodytes pictus	Dytiscidae	Predators	1	0	0	2	2004.08.05	jesień	2	Czarne	Bory Tucholskie	Distrophic	sparse	3	ecotone	none	present	none	sand	20	scarce and fine	none	oligohumus	2	1	1	2	2	1	1
254	596	E	5	5	3	40.35	40.35	Helochares griseus	Hydrophilidae	Saprophages	0	0	1	1	2004.08.03	jesień	3	Małe Gacno	Bory Tucholskie	Distrophic	sparse	3	ecotone	none	present	none	sand	30	scarce and fine	none	oligohumus	2	1	1	3	2	1	1
255	597	E	3.6	7.2	2	8.5	17	Noterus crassicornis	Noteridae	Predators	1	0	0	2	2004.08.03	jesień	3	Małe Gacno	Bory Tucholskie	Distrophic	sparse	3	ecotone	none	present	none	sand	30	scarce and fine	none	oligohumus	2	1	1	3	2	1	1
256	598	P	6.2	6.2	3	40.35	40.35	Gyrinus marinus	Gyrinidae	Predators	1	0	0	1	2004.08.04	jesień	9	Długie	Bory Tucholskie	Distrophic	sphagnum mat	5	pressed Sphagnum mat	none	present	none	sphagnum	10	none	none	oligohumus	4	3	3	1	1	1	1
257	605	E	3.6	3.6	2	8.5	8.5	Noterus crassicornis	Noteridae	Predators	1	0	0	1	2011.10.03	jesień	8	Białe k.Wipsowa	Olsztyńskie	Distrophic	sphagnum mat	5	pressed Sphagnum mat	none	present	none	sphagnum	10	none	none	polihumus	4	3	3	1	1	1	2
257	605	T	2.8	5.6	1	5.91	11.82	Anacaena lutescens	Hydrophilidae	Saprophages	0	0	1	2	2011.10.03	jesień	8	Białe k.Wipsowa	Olsztyńskie	Distrophic	sphagnum mat	5	pressed Sphagnum mat	none	present	none	sphagnum	10	none	none	polihumus	4	3	3	1	1	1	2
257	605	T	3.9	7.8	2	8.5	17	Enochrus coarctatus	Hydrophilidae	Saprophages	0	0	1	2	2011.10.03	jesień	8	Białe k.Wipsowa	Olsztyńskie	Distrophic	sphagnum mat	5	pressed Sphagnum mat	none	present	none	sphagnum	10	none	none	polihumus	4	3	3	1	1	1	2
257	605	E	5	5	3	40.35	40.35	Helochares griseus	Hydrophilidae	Saprophages	0	0	1	1	2011.10.03	jesień	8	Białe k.Wipsowa	Olsztyńskie	Distrophic	sphagnum mat	5	pressed Sphagnum mat	none	present	none	sphagnum	10	none	none	polihumus	4	3	3	1	1	1	2
258	606	E	3.6	10.8	2	8.5	25.5	Noterus crassicornis	Noteridae	Predators	1	0	0	3	2011.10.03	jesień	8	Białe k.Wipsowa	Olsztyńskie	Distrophic	sphagnum mat	2	ecotone	none	present	none	sphagnum	20	none	none	polihumus	4	1	3	2	1	1	2
258	606	T	2.8	8.4	1	8.5	25.5	Anacaena lutescens	Hydrophilidae	Saprophages	0	0	1	3	2011.10.03	jesień	8	Białe k.Wipsowa	Olsztyńskie	Distrophic	sphagnum mat	2	ecotone	none	present	none	sphagnum	20	none	none	polihumus	4	1	3	2	1	1	2
258	606	E	5	5	3	40.35	40.35	Helochares griseus	Hydrophilidae	Saprophages	0	0	1	1	2011.10.03	jesień	8	Białe k.Wipsowa	Olsztyńskie	Distrophic	sphagnum mat	2	ecotone	none	present	none	sphagnum	20	none	none	polihumus	4	1	3	2	1	1	2
258	606	T	3.7	7.4	2	8.5	17	Enochrus affinis	Hydrophilidae	Saprophages	0	0	1	2	2011.10.03	jesień	8	Białe k.Wipsowa	Olsztyńskie	Distrophic	sphagnum mat	2	ecotone	none	present	none	sphagnum	20	none	none	polihumus	4	1	3	2	1	1	2
258	606	T	2.7	8.1	1	8.5	25.5	Hydroporus obscurus	Dytiscidae	Predators	1	0	0	3	2011.10.03	jesień	8	Białe k.Wipsowa	Olsztyńskie	Distrophic	sphagnum mat	2	coves and ponds	none	present	none	sphagnum	30	none	none	polihumus	4	2	3	3	1	1	2
259	607	E	4.5	18	2	8.5	34	Laccophilus minutus	Dytiscidae	Predators	1	0	0	4	2011.10.03	jesień	32	Motylek	Olsztyńskie	Distrophic	sphagnum mat	5	pressed Sphagnum mat	none	present	none	sphagnum	10	none	none	polihumus	4	3	3	1	1	1	2
259	607	T	3.9	7.8	2	8.5	17	Enochrus coarctatus	Hydrophilidae	Saprophages	0	0	1	2	2011.10.03	jesień	32	Motylek	Olsztyńskie	Distrophic	sphagnum mat	5	pressed Sphagnum mat	none	present	none	sphagnum	10	none	none	polihumus	4	3	3	1	1	1	2
259	607	E	6	6	3	40.35	40.35	Enochrus ochropterus	Hydrophilidae	Saprophages	0	0	1	1	2011.10.03	jesień	32	Motylek	Olsztyńskie	Distrophic	sphagnum mat	5	pressed Sphagnum mat	none	present	none	sphagnum	10	none	none	polihumus	4	3	3	1	1	1	2
259	607	T	2.8	2.8	1	5.91	5.91	Anacaena lutescens	Hydrophilidae	Saprophages	0	0	1	1	2011.10.03	jesień	32	Motylek	Olsztyńskie	Distrophic	sphagnum mat	5	pressed Sphagnum mat	none	present	none	sphagnum	10	none	none	polihumus	4	3	3	1	1	1	2
259	607	E	1.85	1.85	1	5.91	5.91	Limnebius parvulus	Hydraenidae	Saprophages	0	0	1	1	2011.10.03	jesień	32	Motylek	Olsztyńskie	Distrophic	sphagnum mat	5	pressed Sphagnum mat	none	present	none	sphagnum	10	none	none	polihumus	4	3	3	1	1	1	2
260	608	E	4.6	27.6	2	8.5	51	Hyphydrus ovatus	Dytiscidae	Predators	1	0	0	6	2011.10.03	jesień	32	Motylek	Olsztyńskie	Distrophic	sphagnum mat	2	coves and ponds	none	present	none	sphagnum	20	none	none	polihumus	4	2	3	2	1	1	2
260	608	E	4.5	18	2	8.5	34	Laccophilus minutus	Dytiscidae	Predators	1	0	0	4	2011.10.03	jesień	32	Motylek	Olsztyńskie	Distrophic	sphagnum mat	2	coves and ponds	none	present	none	sphagnum	20	none	none	polihumus	4	2	3	2	1	1	2
260	608	E	3.3	6.6	2	8.5	17	Hygrotus inaequalis	Dytiscidae	Predators	1	0	0	2	2011.10.03	jesień	32	Motylek	Olsztyńskie	Distrophic	sphagnum mat	2	coves and ponds	none	present	none	sphagnum	20	none	none	polihumus	4	2	3	2	1	1	2
260	608	E	17.3	17.3	4	239.05	239.05	Acilius sulcatus	Dytiscidae	Predators	1	0	0	1	2011.10.03	jesień	32	Motylek	Olsztyńskie	Distrophic	sphagnum mat	2	coves and ponds	none	present	none	sphagnum	20	none	none	polihumus	4	2	3	2	1	1	2
260	608	T	14.8	14.8	4	239.05	239.05	Acilius canaliculatus	Dytiscidae	Predators	1	0	0	1	2011.10.03	jesień	32	Motylek	Olsztyńskie	Distrophic	sphagnum mat	2	coves and ponds	none	present	none	sphagnum	20	none	none	polihumus	4	2	3	2	1	1	2
261	609	E	17.3	17.3	4	239.05	239.05	Acilius sulcatus	Dytiscidae	Predators	1	0	0	1	2011.10.03	jesień	32	Motylek	Olsztyńskie	Distrophic	sphagnum mat	2	coves and ponds	none	present	none	sphagnum	20	none	none	polihumus	4	2	3	2	1	1	2
261	609	T	14.8	14.8	4	239.05	239.05	Acilius canaliculatus	Dytiscidae	Predators	1	0	0	1	2011.10.03	jesień	32	Motylek	Olsztyńskie	Distrophic	sphagnum mat	2	coves and ponds	none	present	none	sphagnum	20	none	none	polihumus	4	2	3	2	1	1	2
261	609	T	3.9	3.9	2	8.5	8.5	Enochrus coarctatus	Hydrophilidae	Saprophages	0	0	1	1	2011.10.03	jesień	32	Motylek	Olsztyńskie	Distrophic	sphagnum mat	2	coves and ponds	none	present	none	sphagnum	20	none	none	polihumus	4	2	3	2	1	1	2
261	609	E	3.6	3.6	2	8.5	8.5	Noterus crassicornis	Noteridae	Predators	1	0	0	1	2011.10.03	jesień	32	Motylek	Olsztyńskie	Distrophic	sphagnum mat	2	coves and ponds	none	present	none	sphagnum	20	none	none	polihumus	4	2	3	2	1	1	2
261	609	E	3.3	3.3	2	8.5	8.5	Hygrotus inaequalis	Dytiscidae	Predators	1	0	0	1	2011.10.03	jesień	32	Motylek	Olsztyńskie	Distrophic	sphagnum mat	2	coves and ponds	none	present	none	sphagnum	20	none	none	polihumus	4	2	3	2	1	1	2
261	609	T	2.7	2.7	1	8.5	8.5	Hydroporus obscurus	Dytiscidae	Predators	1	0	0	1	2011.10.03	jesień	32	Motylek	Olsztyńskie	Distrophic	sphagnum mat	2	coves and ponds	none	present	none	sphagnum	20	none	none	polihumus	4	2	3	2	1	1	2
262	610	T	14.8	14.8	4	239.05	239.05	Acilius canaliculatus	Dytiscidae	Predators	1	0	0	1	2011.10.03	jesień	19	Żabie	Olsztyńskie	Distrophic	sphagnum mat	2	coves and ponds	none	present	none	sphagnum	21	none	none	polihumus	4	2	3	2	1	1	2
262	610	T	3.7	3.7	2	8.5	8.5	Enochrus affinis	Hydrophilidae	Saprophages	0	0	1	1	2011.10.03	jesień	19	Żabie	Olsztyńskie	Distrophic	sphagnum mat	2	coves and ponds	none	present	none	sphagnum	22	none	none	polihumus	4	2	3	2	1	1	2
263	612	T	14.8	44.4	4	239.05	717.15	Acilius canaliculatus	Dytiscidae	Predators	1	0	0	3	2011.10.03	jesień	32	Motylek	Olsztyńskie	Distrophic	sphagnum mat	2	coves and ponds	none	present	none	sphagnum	20	none	none	polihumus	4	2	3	2	1	1	2
263	612	E	17.3	17.3	4	239.05	239.05	Acilius sulcatus	Dytiscidae	Predators	1	0	0	1	2011.10.03	jesień	32	Motylek	Olsztyńskie	Distrophic	sphagnum mat	2	coves and ponds	none	present	none	sphagnum	20	none	none	polihumus	4	2	3	2	1	1	2
263	612	E	4.5	13.5	2	8.5	25.5	Laccophilus minutus	Dytiscidae	Predators	1	0	0	3	2011.10.03	jesień	32	Motylek	Olsztyńskie	Distrophic	sphagnum mat	2	coves and ponds	none	present	none	sphagnum	20	none	none	polihumus	4	2	3	2	1	1	2
263	612	E	3.3	6.6	2	8.5	17	Hygrotus inaequalis	Dytiscidae	Predators	1	0	0	2	2011.10.03	jesień	32	Motylek	Olsztyńskie	Distrophic	sphagnum mat	2	coves and ponds	none	present	none	sphagnum	20	none	none	polihumus	4	2	3	2	1	1	2
263	612	T	2.4	2.4	1	5.91	5.91	Hygrotus decoratus	Dytiscidae	Predators	1	0	0	1	2011.10.03	jesień	32	Motylek	Olsztyńskie	Distrophic	sphagnum mat	2	coves and ponds	none	present	none	sphagnum	20	none	none	polihumus	4	2	3	2	1	1	2
263	612	E	5	5	3	40.35	40.35	Helochares griseus	Hydrophilidae	Saprophages	0	0	1	1	2011.10.03	jesień	32	Motylek	Olsztyńskie	Distrophic	sphagnum mat	2	coves and ponds	none	present	none	sphagnum	20	none	none	polihumus	4	2	3	2	1	1	2
263	612	T	2.8	2.8	1	8.5	8.5	Anacaena lutescens	Hydrophilidae	Saprophages	0	0	1	1	2011.10.03	jesień	32	Motylek	Olsztyńskie	Distrophic	sphagnum mat	2	coves and ponds	none	present	none	sphagnum	20	none	none	polihumus	4	2	3	2	1	1	2
263	612	T	3.7	7.4	2	8.5	17	Enochrus affinis	Hydrophilidae	Saprophages	0	0	1	2	2011.10.03	jesień	32	Motylek	Olsztyńskie	Distrophic	sphagnum mat	2	coves and ponds	none	present	none	sphagnum	20	none	none	polihumus	4	2	3	2	1	1	2
263	612	A	2.8	2.8	1	8.5	8.5	Laccobius minutus	Dytiscidae	Predators	1	0	0	1	2011.10.03	jesień	32	Motylek	Olsztyńskie	Distrophic	sphagnum mat	2	coves and ponds	none	present	none	sphagnum	20	none	none	polihumus	4	2	3	2	1	1	2
263	612	E	11.5	11.5	4	239.05	239.05	Rhantus pulverosus	Dytiscidae	Predators	1	0	0	1	2011.10.03	jesień	32	Motylek	Olsztyńskie	Distrophic	sphagnum mat	2	coves and ponds	none	present	none	sphagnum	20	none	none	polihumus	4	2	3	2	1	1	2
263	612	T	3.1	3.1	2	8.5	8.5	Hydroporus tristis	Dytiscidae	Predators	1	0	0	1	2011.10.03	jesień	32	Motylek	Olsztyńskie	Distrophic	sphagnum mat	2	coves and ponds	none	present	none	sphagnum	20	none	none	polihumus	4	2	3	2	1	1	2
263	612	E	2.7	2.7	1	8.5	8.5	Hydrochus nitidicollis	Hydrophilidae	Saprophages	0	0	1	1	2011.10.03	jesień	32	Motylek	Olsztyńskie	Distrophic	sphagnum mat	2	coves and ponds	none	present	none	sphagnum	20	none	none	polihumus	4	2	3	2	1	1	2
264	613	E	3.6	3.6	2	8.5	8.5	Noterus crassicornis	Noteridae	Predators	1	0	0	1	2011.10.03	jesień	8	Białe k.Wipsowa	Olsztyńskie	Distrophic	sphagnum mat	2	coves and ponds	none	present	none	sphagnum	30	none	none	polihumus	4	2	3	3	1	1	2
264	613	E	4.5	4.5	2	8.5	8.5	Laccophilus minutus	Dytiscidae	Predators	1	0	0	1	2011.10.03	jesień	8	Białe k.Wipsowa	Olsztyńskie	Distrophic	sphagnum mat	2	coves and ponds	none	present	none	sphagnum	30	none	none	polihumus	4	2	3	3	1	1	2
264	613	T	3.7	11.1	2	8.5	25.5	Enochrus affinis	Hydrophilidae	Saprophages	0	0	1	3	2011.10.03	jesień	8	Białe k.Wipsowa	Olsztyńskie	Distrophic	sphagnum mat	2	coves and ponds	none	present	none	sphagnum	30	none	none	polihumus	4	2	3	3	1	1	2
264	613	E	5	5	3	40.35	40.35	Helochares griseus	Hydrophilidae	Saprophages	0	0	1	1	2011.10.03	jesień	8	Białe k.Wipsowa	Olsztyńskie	Distrophic	sphagnum mat	2	coves and ponds	none	present	none	sphagnum	30	none	none	polihumus	4	2	3	3	1	1	2
264	613	T	14.8	14.8	4	239.05	239.05	Acilius canaliculatus	Dytiscidae	Predators	1	0	0	1	2011.10.03	jesień	8	Białe k.Wipsowa	Olsztyńskie	Distrophic	sphagnum mat	2	coves and ponds	none	present	none	sphagnum	30	none	none	polihumus	4	2	3	3	1	1	2
264	613	E	3.3	3.3	2	8.5	8.5	Hygrotus inaequalis	Dytiscidae	Predators	1	0	0	1	2011.10.03	jesień	8	Białe k.Wipsowa	Olsztyńskie	Distrophic	sphagnum mat	2	coves and ponds	none	present	none	sphagnum	30	none	none	polihumus	4	2	3	3	1	1	2
264	613	T	2.8	2.8	1	8.5	8.5	Anacaena lutescens	Hydrophilidae	Saprophages	0	0	1	1	2011.10.03	jesień	8	Białe k.Wipsowa	Olsztyńskie	Distrophic	sphagnum mat	2	coves and ponds	none	present	none	sphagnum	30	none	none	polihumus	4	2	3	3	1	1	2
264	613	T	3	9	2	8.5	25.5	Hydroporus angustatus	Dytiscidae	Predators	1	0	0	3	2011.10.03	jesień	8	Białe k.Wipsowa	Olsztyńskie	Distrophic	sphagnum mat	2	coves and ponds	none	present	none	sphagnum	30	none	none	polihumus	4	2	3	3	1	1	2
265	614	T	14.8	59.2	4	239.05	956.2	Acilius canaliculatus	Dytiscidae	Predators	1	0	0	4	2011.10.03	jesień	8	Białe k.Wipsowa	Olsztyńskie	Distrophic	sphagnum mat	2	coves and ponds	none	present	none	sphagnum	30	none	none	polihumus	4	2	3	3	1	1	2
265	614	E	17.3	86.5	4	239.05	1195.25	Acilius sulcatus	Dytiscidae	Predators	1	0	0	5	2011.10.03	jesień	8	Białe k.Wipsowa	Olsztyńskie	Distrophic	sphagnum mat	2	coves and ponds	none	present	none	sphagnum	30	none	none	polihumus	4	2	3	3	1	1	2
265	614	E	3.6	10.8	2	8.5	25.5	Noterus crassicornis	Noteridae	Predators	1	0	0	3	2011.10.03	jesień	8	Białe k.Wipsowa	Olsztyńskie	Distrophic	sphagnum mat	2	coves and ponds	none	present	none	sphagnum	30	none	none	polihumus	4	2	3	3	1	1	2
265	614	E	4.5	9	2	8.5	17	Laccophilus minutus	Dytiscidae	Predators	1	0	0	2	2011.10.03	jesień	8	Białe k.Wipsowa	Olsztyńskie	Distrophic	sphagnum mat	2	coves and ponds	none	present	none	sphagnum	30	none	none	polihumus	4	2	3	3	1	1	2
265	614	T	2.8	5.6	1	8.5	17	Anacaena lutescens	Hydrophilidae	Saprophages	0	0	1	2	2011.10.03	jesień	8	Białe k.Wipsowa	Olsztyńskie	Distrophic	sphagnum mat	2	coves and ponds	none	present	none	sphagnum	30	none	none	polihumus	4	2	3	3	1	1	2
265	614	T	3.9	3.9	2	8.5	8.5	Enochrus coarctatus	Hydrophilidae	Saprophages	0	0	1	1	2011.10.03	jesień	8	Białe k.Wipsowa	Olsztyńskie	Distrophic	sphagnum mat	2	coves and ponds	none	present	none	sphagnum	30	none	none	polihumus	4	2	3	3	1	1	2
265	614	E	2.75	2.75	1	8.5	8.5	Hydrochus carinatus	Hydrophilidae	Saprophages	0	0	1	1	2011.10.03	jesień	8	Białe k.Wipsowa	Olsztyńskie	Distrophic	sphagnum mat	2	coves and ponds	none	present	none	sphagnum	30	none	none	polihumus	4	2	3	3	1	1	2
265	614	T	3.9	3.9	2	8.5	8.5	Hydroporus erythrocephalus	Dytiscidae	Predators	1	0	0	1	2011.10.03	jesień	8	Białe k.Wipsowa	Olsztyńskie	Distrophic	sphagnum mat	2	coves and ponds	none	present	none	sphagnum	30	none	none	polihumus	4	2	3	3	1	1	2
266	615	E	17.3	103.8	4	239.05	1434.3	Acilius sulcatus	Dytiscidae	Predators	1	0	0	6	2011.10.03	jesień	8	Białe k.Wipsowa	Olsztyńskie	Distrophic	sphagnum mat	2	coves and ponds	none	present	none	sphagnum	30	none	none	polihumus	4	2	3	3	1	1	2
266	615	T	14.8	74	4	239.05	1195.25	Acilius canaliculatus	Dytiscidae	Predators	1	0	0	5	2011.10.03	jesień	8	Białe k.Wipsowa	Olsztyńskie	Distrophic	sphagnum mat	2	coves and ponds	none	present	none	sphagnum	30	none	none	polihumus	4	2	3	3	1	1	2
266	615	E	4.6	4.6	2	8.5	8.5	Hyphydrus ovatus	Dytiscidae	Predators	1	0	0	1	2011.10.03	jesień	8	Białe k.Wipsowa	Olsztyńskie	Distrophic	sphagnum mat	2	coves and ponds	none	present	none	sphagnum	30	none	none	polihumus	4	2	3	3	1	1	2
266	615	E	3.6	7.2	2	8.5	17	Noterus crassicornis	Noteridae	Predators	1	0	0	2	2011.10.03	jesień	8	Białe k.Wipsowa	Olsztyńskie	Distrophic	sphagnum mat	2	coves and ponds	none	present	none	sphagnum	30	none	none	polihumus	4	2	3	3	1	1	2
266	615	T	2.8	8.4	1	8.5	25.5	Anacaena lutescens	Hydrophilidae	Saprophages	0	0	1	3	2011.10.03	jesień	8	Białe k.Wipsowa	Olsztyńskie	Distrophic	sphagnum mat	2	coves and ponds	none	present	none	sphagnum	30	none	none	polihumus	4	2	3	3	1	1	2
266	615	T	3.7	7.4	2	8.5	17	Enochrus affinis	Hydrophilidae	Saprophages	0	0	1	2	2011.10.03	jesień	8	Białe k.Wipsowa	Olsztyńskie	Distrophic	sphagnum mat	2	coves and ponds	none	present	none	sphagnum	30	none	none	polihumus	4	2	3	3	1	1	2
266	615	E	5	5	3	40.35	40.35	Helochares griseus	Hydrophilidae	Saprophages	0	0	1	1	2011.10.03	jesień	8	Białe k.Wipsowa	Olsztyńskie	Distrophic	sphagnum mat	2	coves and ponds	none	present	none	sphagnum	30	none	none	polihumus	4	2	3	3	1	1	2
266	615	T	2.7	2.7	1	8.5	8.5	Hydroporus obscurus	Dytiscidae	Predators	1	0	0	1	2011.10.03	jesień	8	Białe k.Wipsowa	Olsztyńskie	Distrophic	sphagnum mat	2	coves and ponds	none	present	none	sphagnum	30	none	none	polihumus	4	2	3	3	1	1	2
266	615	T	3	3	2	8.5	8.5	Hydroporus angustatus	Dytiscidae	Predators	1	0	0	1	2011.10.03	jesień	8	Białe k.Wipsowa	Olsztyńskie	Distrophic	sphagnum mat	2	coves and ponds	none	present	none	sphagnum	30	none	none	polihumus	4	2	3	3	1	1	2
267	616	E	17.3	17.3	4	239.05	239.05	Acilius sulcatus	Dytiscidae	Predators	1	0	0	1	2011.10.03	jesień	19	Żabie	Olsztyńskie	Distrophic	sphagnum mat	2	coves and ponds	none	present	none	sphagnum	31	none	none	polihumus	4	2	3	3	1	1	2
267	616	T	14.8	44.4	4	239.05	717.15	Acilius canaliculatus	Dytiscidae	Predators	1	0	0	3	2011.10.03	jesień	19	Żabie	Olsztyńskie	Distrophic	sphagnum mat	2	coves and ponds	none	present	none	sphagnum	32	none	none	polihumus	4	2	3	3	1	1	2
267	616	E	31	31	5	2230	2230	Dytiscus marginalis ( L. )	Dytiscidae	Predators	1	0	0	1	2011.10.03	jesień	19	Żabie	Olsztyńskie	Distrophic	sphagnum mat	2	coves and ponds	none	present	none	sphagnum	33	none	none	polihumus	4	2	3	3	1	1	2
267	616	E	17	17	4	239.05	239.05	Colymbetes fuscus	Dytiscidae	Predators	1	0	0	1	2011.10.03	jesień	19	Żabie	Olsztyńskie	Distrophic	sphagnum mat	2	coves and ponds	none	present	none	sphagnum	34	none	none	polihumus	4	2	3	3	1	1	2
267	616	E	4.5	4.5	2	8.5	8.5	Laccophilus minutus	Dytiscidae	Predators	1	0	0	1	2011.10.03	jesień	19	Żabie	Olsztyńskie	Distrophic	sphagnum mat	2	coves and ponds	none	present	none	sphagnum	35	none	none	polihumus	4	2	3	3	1	1	2
267	616	T	2.7	5.4	1	8.5	17	Hydroporus obscurus	Dytiscidae	Predators	1	0	0	2	2011.10.03	jesień	19	Żabie	Olsztyńskie	Distrophic	sphagnum mat	2	coves and ponds	none	present	none	sphagnum	36	none	none	polihumus	4	2	3	3	1	1	2
267	616	E	3.95	3.95	2	8.5	8.5	Hydrochus elongatus	Hydrophilidae	Saprophages	0	0	1	1	2011.10.03	jesień	19	Żabie	Olsztyńskie	Distrophic	sphagnum mat	2	coves and ponds	none	present	none	sphagnum	37	none	none	polihumus	4	2	3	3	1	1	2
268	617	E	17.3	224.9	4	239.05	3107.65	Acilius sulcatus	Dytiscidae	Predators	1	0	0	13	2011.10.03	jesień	32	Motylek	Olsztyńskie	Distrophic	sphagnum mat	2	coves and ponds	none	present	none	sphagnum	20	none	none	polihumus	4	2	3	2	1	1	2
268	617	T	14.8	44.4	4	239.05	717.15	Acilius canaliculatus	Dytiscidae	Predators	1	0	0	3	2011.10.03	jesień	32	Motylek	Olsztyńskie	Distrophic	sphagnum mat	2	coves and ponds	none	present	none	sphagnum	20	none	none	polihumus	4	2	3	2	1	1	2
268	617	E	31	31	5	2230	2230	Dytiscus marginalis ( L. )	Dytiscidae	Predators	1	0	0	1	2011.10.03	jesień	32	Motylek	Olsztyńskie	Distrophic	sphagnum mat	2	coves and ponds	none	present	none	sphagnum	20	none	none	polihumus	4	2	3	2	1	1	2
268	617	E	3.6	21.6	2	8.5	51	Noterus crassicornis	Noteridae	Predators	1	0	0	6	2011.10.03	jesień	32	Motylek	Olsztyńskie	Distrophic	sphagnum mat	2	coves and ponds	none	present	none	sphagnum	20	none	none	polihumus	4	2	3	2	1	1	2
268	617	E	4.5	4.5	2	8.5	8.5	Laccophilus minutus	Dytiscidae	Predators	1	0	0	1	2011.10.03	jesień	32	Motylek	Olsztyńskie	Distrophic	sphagnum mat	2	coves and ponds	none	present	none	sphagnum	20	none	none	polihumus	4	2	3	2	1	1	2
268	617	P	3.3	3.3	2	8.5	8.5	Porhydrus lineatus	Dytiscidae	Predators	1	0	0	1	2011.10.03	jesień	32	Motylek	Olsztyńskie	Distrophic	sphagnum mat	2	coves and ponds	none	present	none	sphagnum	20	none	none	polihumus	4	2	3	2	1	1	2
268	617	T	2.8	5.6	1	8.5	17	Anacaena lutescens	Hydrophilidae	Saprophages	0	0	1	2	2011.10.03	jesień	32	Motylek	Olsztyńskie	Distrophic	sphagnum mat	2	coves and ponds	none	present	none	sphagnum	20	none	none	polihumus	4	2	3	2	1	1	2
268	617	T	2.7	8.1	1	8.5	25.5	Hydroporus obscurus	Dytiscidae	Predators	1	0	0	3	2011.10.03	jesień	32	Motylek	Olsztyńskie	Distrophic	sphagnum mat	2	coves and ponds	none	present	none	sphagnum	20	none	none	polihumus	4	2	3	2	1	1	2
268	617	T	3	3	2	8.5	8.5	Hydroporus angustatus	Dytiscidae	Predators	1	0	0	1	2011.10.03	jesień	32	Motylek	Olsztyńskie	Distrophic	sphagnum mat	2	coves and ponds	none	present	none	sphagnum	20	none	none	polihumus	4	2	3	2	1	1	2
268	617	T	3.9	11.7	2	8.5	25.5	Enochrus coarctatus	Hydrophilidae	Saprophages	0	0	1	3	2011.10.03	jesień	32	Motylek	Olsztyńskie	Distrophic	sphagnum mat	2	coves and ponds	none	present	none	sphagnum	20	none	none	polihumus	4	2	3	2	1	1	2
269	618	E	1.9	1.9	1	5.91	5.91	Bidessus unistriatus	Dytiscidae	Predators	1	0	0	1	2013.05.03	wiosna	23	Jonkowo	Olsztyńskie	Distrophic	sphagnum mat	5	pressed Sphagnum mat	none	present	none	sphagnum	10	none	none	polihumus	4	3	3	1	1	1	2
269	618	A	2.1	2.1	1	5.91	5.91	Hydroglyphus pusillus	Dytiscidae	Predators	1	0	0	1	2013.05.03	wiosna	23	Jonkowo	Olsztyńskie	Distrophic	sphagnum mat	5	pressed Sphagnum mat	none	present	none	sphagnum	10	none	none	polihumus	4	3	3	1	1	1	2
269	618	E	3.6	7.2	2	8.5	17	Noterus crassicornis	Noteridae	Predators	1	0	0	2	2013.05.03	wiosna	23	Jonkowo	Olsztyńskie	Distrophic	sphagnum mat	5	pressed Sphagnum mat	none	present	none	sphagnum	10	none	none	polihumus	4	3	3	1	1	1	2
269	618	T	2.8	8.4	1	5.91	17.73	Anacaena lutescens	Hydrophilidae	Saprophages	0	0	1	3	2013.05.03	wiosna	23	Jonkowo	Olsztyńskie	Distrophic	sphagnum mat	5	pressed Sphagnum mat	none	present	none	sphagnum	10	none	none	polihumus	4	3	3	1	1	1	2
269	618	T	3.7	3.7	2	8.5	8.5	Enochrus affinis	Hydrophilidae	Saprophages	0	0	1	1	2013.05.03	wiosna	23	Jonkowo	Olsztyńskie	Distrophic	sphagnum mat	5	pressed Sphagnum mat	none	present	none	sphagnum	10	none	none	polihumus	4	3	3	1	1	1	2
269	618	T	3.1	15.5	2	8.5	42.5	Hydroporus tristis	Dytiscidae	Predators	1	0	0	5	2013.05.03	wiosna	23	Jonkowo	Olsztyńskie	Distrophic	sphagnum mat	5	pressed Sphagnum mat	none	present	none	sphagnum	10	none	none	polihumus	4	3	3	1	1	1	2
269	618	T	3	6	2	8.5	17	Hydroporus angustatus	Dytiscidae	Predators	1	0	0	2	2013.05.03	wiosna	23	Jonkowo	Olsztyńskie	Distrophic	sphagnum mat	5	pressed Sphagnum mat	none	present	none	sphagnum	10	none	none	polihumus	4	3	3	1	1	1	2
270	619	E	3.6	3.6	2	8.5	8.5	Noterus crassicornis	Noteridae	Predators	1	0	0	1	2013.05.03	wiosna	37	Kośno	Olsztyńskie	Distrophic	sphagnum mat	2	ecotone	none	present	none	sand and silt	10	abundant and coarse	none	polihumus	4	1	2	1	4	1	2
270	619	T	2.8	16.8	1	8.5	51	Anacaena lutescens	Hydrophilidae	Saprophages	0	0	1	6	2013.05.03	wiosna	37	Kośno	Olsztyńskie	Distrophic	sphagnum mat	2	ecotone	none	present	none	sand and silt	10	abundant and coarse	none	polihumus	4	1	2	1	4	1	2
270	619	T	3.9	3.9	2	8.5	8.5	Enochrus coarctatus	Hydrophilidae	Saprophages	0	0	1	1	2013.05.03	wiosna	37	Kośno	Olsztyńskie	Distrophic	sphagnum mat	2	ecotone	none	present	none	sand and silt	10	abundant and coarse	none	polihumus	4	1	2	1	4	1	2
270	619	T	1.85	1.85	1	5.91	5.91	Hydroporus scalesianus	Dytiscidae	Predators	1	0	0	1	2013.05.03	wiosna	37	Kośno	Olsztyńskie	Distrophic	sphagnum mat	2	ecotone	none	present	none	sand and silt	10	abundant and coarse	none	polihumus	4	1	2	1	4	1	2
270	619	T	3	3	2	8.5	8.5	Hydroporus angustatus	Dytiscidae	Predators	1	0	0	1	2013.05.03	wiosna	37	Kośno	Olsztyńskie	Distrophic	sphagnum mat	2	ecotone	none	present	none	sand and silt	10	abundant and coarse	none	polihumus	4	1	2	1	4	1	2
270	619	T	2.4	9.6	1	5.91	23.64	Hydroporus neglectus	Dytiscidae	Predators	1	0	0	4	2013.05.03	wiosna	37	Kośno	Olsztyńskie	Distrophic	sphagnum mat	2	ecotone	none	present	none	sand and silt	10	abundant and coarse	none	polihumus	4	1	2	1	4	1	2
271	620	T	2.8	58.8	1	5.91	124.11	Anacaena lutescens	Hydrophilidae	Saprophages	0	0	1	21	2013.05.03	wiosna	12	Kociołek	Olsztyńskie	Distrophic	sphagnum mat	5	pressed Sphagnum mat	none	present	none	sphagnum	10	none	none	polihumus	4	3	3	1	1	1	2
271	620	E	3.7	33.3	2	8.5	76.5	Hydroporus palustris	Dytiscidae	Predators	1	0	0	9	2013.05.03	wiosna	12	Kociołek	Olsztyńskie	Distrophic	sphagnum mat	5	pressed Sphagnum mat	none	present	none	sphagnum	10	none	none	polihumus	4	3	3	1	1	1	2
271	620	T	3	3	2	8.5	8.5	Hydroporus angustatus	Dytiscidae	Predators	1	0	0	1	2013.05.03	wiosna	12	Kociołek	Olsztyńskie	Distrophic	sphagnum mat	5	pressed Sphagnum mat	none	present	none	sphagnum	10	none	none	polihumus	4	3	3	1	1	1	2
271	620	T	2.4	2.4	1	5.91	5.91	Hydroporus neglectus	Dytiscidae	Predators	1	0	0	1	2013.05.03	wiosna	12	Kociołek	Olsztyńskie	Distrophic	sphagnum mat	5	pressed Sphagnum mat	none	present	none	sphagnum	10	none	none	polihumus	4	3	3	1	1	1	2
271	620	E	1.6	1.6	1	5.91	5.91	Ochthebius minimus	Hydraenidae	Saprophages	0	0	1	1	2013.05.03	wiosna	12	Kociołek	Olsztyńskie	Distrophic	sphagnum mat	5	pressed Sphagnum mat	none	present	none	sphagnum	10	none	none	polihumus	4	3	3	1	1	1	2
272	621	T	3.7	3.7	2	8.5	8.5	Enochrus affinis	Hydrophilidae	Saprophages	0	0	1	1	2013.05.04	wiosna	37	Kośno	Olsztyńskie	Distrophic	sphagnum mat	5	pressed Sphagnum mat	none	present	none	sphagnum	10	none	none	polihumus	4	3	3	1	1	1	2
272	621	T	3.9	3.9	2	8.5	8.5	Enochrus coarctatus	Hydrophilidae	Saprophages	0	0	1	1	2013.05.04	wiosna	37	Kośno	Olsztyńskie	Distrophic	sphagnum mat	5	pressed Sphagnum mat	none	present	none	sphagnum	10	none	none	polihumus	4	3	3	1	1	1	2
272	621	T	1.85	5.55	1	5.91	17.73	Hydroporus scalesianus	Dytiscidae	Predators	1	0	0	3	2013.05.04	wiosna	37	Kośno	Olsztyńskie	Distrophic	sphagnum mat	5	pressed Sphagnum mat	none	present	none	sphagnum	10	none	none	polihumus	4	3	3	1	1	1	2
272	621	T	2.4	2.4	1	5.91	5.91	Hydroporus neglectus	Dytiscidae	Predators	1	0	0	1	2013.05.04	wiosna	37	Kośno	Olsztyńskie	Distrophic	sphagnum mat	5	pressed Sphagnum mat	none	present	none	sphagnum	10	none	none	polihumus	4	3	3	1	1	1	2
272	621	T	3	3	2	8.5	8.5	Hydroporus angustatus	Dytiscidae	Predators	1	0	0	1	2013.05.04	wiosna	37	Kośno	Olsztyńskie	Distrophic	sphagnum mat	5	pressed Sphagnum mat	none	present	none	sphagnum	10	none	none	polihumus	4	3	3	1	1	1	2
272	621	T	2.8	2.8	1	5.91	5.91	Anacaena lutescens	Hydrophilidae	Saprophages	0	0	1	1	2013.05.04	wiosna	37	Kośno	Olsztyńskie	Distrophic	sphagnum mat	5	pressed Sphagnum mat	none	present	none	sphagnum	10	none	none	polihumus	4	3	3	1	1	1	2
273	622	T	2.8	11.2	1	5.91	23.64	Anacaena lutescens	Hydrophilidae	Saprophages	0	0	1	4	2013.05.01	wiosna	19	Żabie	Olsztyńskie	Distrophic	sphagnum mat	5	pressed Sphagnum mat	none	present	none	sphagnum	11	none	none	polihumus	4	3	3	1	1	1	2
273	622	E	6	6	3	40.35	40.35	Enochrus ochropterus	Hydrophilidae	Saprophages	0	0	1	1	2013.05.01	wiosna	19	Żabie	Olsztyńskie	Distrophic	sphagnum mat	5	pressed Sphagnum mat	none	present	none	sphagnum	12	none	none	polihumus	4	3	3	1	1	1	2
273	622	T	3.9	15.6	2	8.5	34	Enochrus coarctatus	Hydrophilidae	Saprophages	0	0	1	4	2013.05.01	wiosna	19	Żabie	Olsztyńskie	Distrophic	sphagnum mat	5	pressed Sphagnum mat	none	present	none	sphagnum	13	none	none	polihumus	4	3	3	1	1	1	2
273	622	T	3.7	3.7	2	8.5	8.5	Enochrus affinis	Hydrophilidae	Saprophages	0	0	1	1	2013.05.01	wiosna	19	Żabie	Olsztyńskie	Distrophic	sphagnum mat	5	pressed Sphagnum mat	none	present	none	sphagnum	14	none	none	polihumus	4	3	3	1	1	1	2
274	623	P	10.8	10.8	4	239.05	239.05	Ilybius fuliginosus	Dytiscidae	Predators	1	0	0	1	2013.05.01	wiosna	32	Motylek	Olsztyńskie	Distrophic	sphagnum mat	5	pressed Sphagnum mat	none	present	none	sphagnum	10	none	none	polihumus	4	3	3	1	1	1	2
274	623	E	3.3	3.3	2	8.5	8.5	Hygrotus inaequalis	Dytiscidae	Predators	1	0	0	1	2013.05.01	wiosna	32	Motylek	Olsztyńskie	Distrophic	sphagnum mat	5	pressed Sphagnum mat	none	present	none	sphagnum	10	none	none	polihumus	4	3	3	1	1	1	2
274	623	T	2.8	2.8	1	5.91	5.91	Anacaena lutescens	Hydrophilidae	Saprophages	0	0	1	1	2013.05.01	wiosna	32	Motylek	Olsztyńskie	Distrophic	sphagnum mat	5	pressed Sphagnum mat	none	present	none	sphagnum	10	none	none	polihumus	4	3	3	1	1	1	2
274	623	E	4	8	2	5.91	11.82	Coelostoma orbiculare	Hydrophilidae	Saprophages	0	0	1	2	2013.05.01	wiosna	32	Motylek	Olsztyńskie	Distrophic	sphagnum mat	5	pressed Sphagnum mat	none	present	none	sphagnum	10	none	none	polihumus	4	3	3	1	1	1	2
274	623	E	5	20	3	40.35	161.4	Helochares griseus	Hydrophilidae	Saprophages	0	0	1	4	2013.05.01	wiosna	32	Motylek	Olsztyńskie	Distrophic	sphagnum mat	5	pressed Sphagnum mat	none	present	none	sphagnum	10	none	none	polihumus	4	3	3	1	1	1	2
274	623	T	3.9	7.8	2	8.5	17	Enochrus coarctatus	Hydrophilidae	Saprophages	0	0	1	2	2013.05.01	wiosna	32	Motylek	Olsztyńskie	Distrophic	sphagnum mat	5	pressed Sphagnum mat	none	present	none	sphagnum	10	none	none	polihumus	4	3	3	1	1	1	2
274	623	E	6	6	3	40.35	40.35	Enochrus ochropterus	Hydrophilidae	Saprophages	0	0	1	1	2013.05.01	wiosna	32	Motylek	Olsztyńskie	Distrophic	sphagnum mat	5	pressed Sphagnum mat	none	present	none	sphagnum	10	none	none	polihumus	4	3	3	1	1	1	2
275	624	E	3.6	7.2	2	8.5	17	Noterus crassicornis	Noteridae	Predators	1	0	0	2	2013.05.01	wiosna	32	Motylek	Olsztyńskie	Distrophic	sphagnum mat	2	ecotone	none	present	none	sphagnum	30	none	none	polihumus	4	1	3	3	1	1	2
275	624	E	5	10	3	40.35	80.7	Helochares griseus	Hydrophilidae	Saprophages	0	0	1	2	2013.05.01	wiosna	32	Motylek	Olsztyńskie	Distrophic	sphagnum mat	2	ecotone	none	present	none	sphagnum	30	none	none	polihumus	4	1	3	3	1	1	2
275	624	E	6	12	3	40.35	80.7	Enochrus ochropterus	Hydrophilidae	Saprophages	0	0	1	2	2013.05.01	wiosna	32	Motylek	Olsztyńskie	Distrophic	sphagnum mat	2	ecotone	none	present	none	sphagnum	30	none	none	polihumus	4	1	3	3	1	1	2
275	624	T	3.9	19.5	2	8.5	42.5	Enochrus coarctatus	Hydrophilidae	Saprophages	0	0	1	5	2013.05.01	wiosna	32	Motylek	Olsztyńskie	Distrophic	sphagnum mat	2	ecotone	none	present	none	sphagnum	30	none	none	polihumus	4	1	3	3	1	1	2
275	624	E	11.4	11.4	4	239.05	239.05	Rhantus grapi	Dytiscidae	Predators	1	0	0	1	2013.05.01	wiosna	32	Motylek	Olsztyńskie	Distrophic	sphagnum mat	2	ecotone	none	present	none	sphagnum	30	none	none	polihumus	4	1	3	3	1	1	2
275	624	T	3.7	11.1	2	8.5	25.5	Enochrus affinis	Hydrophilidae	Saprophages	0	0	1	3	2013.05.01	wiosna	32	Motylek	Olsztyńskie	Distrophic	sphagnum mat	2	ecotone	none	present	none	sphagnum	30	none	none	polihumus	4	1	3	3	1	1	2
275	624	E	4	4	2	5.91	5.91	Coelostoma orbiculare	Hydrophilidae	Saprophages	0	0	1	1	2013.05.01	wiosna	32	Motylek	Olsztyńskie	Distrophic	sphagnum mat	2	ecotone	none	present	none	sphagnum	30	none	none	polihumus	4	1	3	3	1	1	2
275	624	T	2.8	2.8	1	8.5	8.5	Anacaena lutescens	Hydrophilidae	Saprophages	0	0	1	1	2013.05.01	wiosna	32	Motylek	Olsztyńskie	Distrophic	sphagnum mat	2	ecotone	none	present	none	sphagnum	30	none	none	polihumus	4	1	3	3	1	1	2
276	625	E	3.6	3.6	2	8.5	8.5	Noterus crassicornis	Noteridae	Predators	1	0	0	1	2013.05.01	wiosna	8	Białe k.Wipsowa	Olsztyńskie	Distrophic	sphagnum mat	5	pressed Sphagnum mat	none	present	none	sphagnum	10	none	none	polihumus	4	3	3	1	1	1	2
276	625	T	3.1	27.9	2	8.5	76.5	Hydroporus tristis	Dytiscidae	Predators	1	0	0	9	2013.05.01	wiosna	8	Białe k.Wipsowa	Olsztyńskie	Distrophic	sphagnum mat	5	pressed Sphagnum mat	none	present	none	sphagnum	10	none	none	polihumus	4	3	3	1	1	1	2
277	626	E	3.6	3.6	2	8.5	8.5	Noterus crassicornis	Noteridae	Predators	1	0	0	1	2013.05.01	wiosna	32	Motylek	Olsztyńskie	Distrophic	sphagnum mat	5	pressed Sphagnum mat	none	present	none	sphagnum	10	none	none	polihumus	4	3	3	1	1	1	2
277	626	T	2.7	2.7	1	5.91	5.91	Hydroporus obscurus	Dytiscidae	Predators	1	0	0	1	2013.05.01	wiosna	32	Motylek	Olsztyńskie	Distrophic	sphagnum mat	5	pressed Sphagnum mat	none	present	none	sphagnum	10	none	none	polihumus	4	3	3	1	1	1	2
277	626	T	3.7	29.6	2	8.5	68	Enochrus affinis	Hydrophilidae	Saprophages	0	0	1	8	2013.05.01	wiosna	32	Motylek	Olsztyńskie	Distrophic	sphagnum mat	5	pressed Sphagnum mat	none	present	none	sphagnum	10	none	none	polihumus	4	3	3	1	1	1	2
277	626	E	5	5	3	40.35	40.35	Helochares griseus	Hydrophilidae	Saprophages	0	0	1	1	2013.05.01	wiosna	32	Motylek	Olsztyńskie	Distrophic	sphagnum mat	5	pressed Sphagnum mat	none	present	none	sphagnum	10	none	none	polihumus	4	3	3	1	1	1	2
277	626	E	4	4	2	5.91	5.91	Coelostoma orbiculare	Hydrophilidae	Saprophages	0	0	1	1	2013.05.01	wiosna	32	Motylek	Olsztyńskie	Distrophic	sphagnum mat	5	pressed Sphagnum mat	none	present	none	sphagnum	10	none	none	polihumus	4	3	3	1	1	1	2
277	626	T	2.8	14	1	5.91	29.55	Anacaena lutescens	Hydrophilidae	Saprophages	0	0	1	5	2013.05.01	wiosna	32	Motylek	Olsztyńskie	Distrophic	sphagnum mat	5	pressed Sphagnum mat	none	present	none	sphagnum	10	none	none	polihumus	4	3	3	1	1	1	2
277	626	T	3	3	2	8.5	8.5	Hydroporus angustatus	Dytiscidae	Predators	1	0	0	1	2013.05.01	wiosna	32	Motylek	Olsztyńskie	Distrophic	sphagnum mat	5	pressed Sphagnum mat	none	present	none	sphagnum	10	none	none	polihumus	4	3	3	1	1	1	2
277	626	E	16.5	16.5	4	239.05	239.05	Hydrochara caraboides	Hydrophilidae	Saprophages	0	0	1	1	2013.05.01	wiosna	12	Kociołek	Olsztyńskie	Distrophic	sphagnum mat	2	coves and ponds	none	present	none	sphagnum	20	none	none	polihumus	4	2	3	2	1	1	2
277	626	E	3.6	3.6	2	8.5	8.5	Noterus crassicornis	Noteridae	Predators	1	0	0	1	2013.05.01	wiosna	12	Kociołek	Olsztyńskie	Distrophic	sphagnum mat	2	coves and ponds	none	present	none	sphagnum	20	none	none	polihumus	4	2	3	2	1	1	2
277	626	E	4	4	2	5.91	5.91	Coelostoma orbiculare	Hydrophilidae	Saprophages	0	0	1	1	2013.05.01	wiosna	12	Kociołek	Olsztyńskie	Distrophic	sphagnum mat	2	coves and ponds	none	present	none	sphagnum	20	none	none	polihumus	4	2	3	2	1	1	2
277	626	E	4.5	4.5	2	8.5	8.5	Laccophilus minutus	Dytiscidae	Predators	1	0	0	1	2013.05.01	wiosna	12	Kociołek	Olsztyńskie	Distrophic	sphagnum mat	2	coves and ponds	none	present	none	sphagnum	20	none	none	polihumus	4	2	3	2	1	1	2
277	626	E	5	5	3	40.35	40.35	Helochares griseus	Hydrophilidae	Saprophages	0	0	1	1	2013.05.01	wiosna	12	Kociołek	Olsztyńskie	Distrophic	sphagnum mat	2	coves and ponds	none	present	none	sphagnum	20	none	none	polihumus	4	2	3	2	1	1	2
277	626	T	3.9	3.9	2	8.5	8.5	Enochrus coarctatus	Hydrophilidae	Saprophages	0	0	1	1	2013.05.01	wiosna	12	Kociołek	Olsztyńskie	Distrophic	sphagnum mat	2	coves and ponds	none	present	none	sphagnum	20	none	none	polihumus	4	2	3	2	1	1	2
277	626	T	2.8	39.2	1	8.5	119	Anacaena lutescens	Hydrophilidae	Saprophages	0	0	1	14	2013.05.01	wiosna	12	Kociołek	Olsztyńskie	Distrophic	sphagnum mat	2	coves and ponds	none	present	none	sphagnum	20	none	none	polihumus	4	2	3	2	1	1	2
277	626	A	2.8	5.6	1	8.5	17	Laccobius minutus	Dytiscidae	Predators	1	0	0	2	2013.05.01	wiosna	12	Kociołek	Olsztyńskie	Distrophic	sphagnum mat	2	coves and ponds	none	present	none	sphagnum	20	none	none	polihumus	4	2	3	2	1	1	2
277	626	T	3.7	3.7	2	8.5	8.5	Enochrus affinis	Hydrophilidae	Saprophages	0	0	1	1	2013.05.01	wiosna	12	Kociołek	Olsztyńskie	Distrophic	sphagnum mat	2	coves and ponds	none	present	none	sphagnum	20	none	none	polihumus	4	2	3	2	1	1	2
277	626	E	5.7	5.7	3	40.35	40.35	Gyrinus substriatus	Gyrinidae	Predators	1	0	0	1	2013.05.01	wiosna	12	Kociołek	Olsztyńskie	Distrophic	sphagnum mat	2	coves and ponds	none	present	none	sphagnum	20	none	none	polihumus	4	2	3	2	1	1	2
277	626	T	3.1	3.1	2	8.5	8.5	Hydroporus tristis	Dytiscidae	Predators	1	0	0	1	2013.05.01	wiosna	12	Kociołek	Olsztyńskie	Distrophic	sphagnum mat	2	coves and ponds	none	present	none	sphagnum	20	none	none	polihumus	4	2	3	2	1	1	2
278	627	E	4	24	2	5.91	35.46	Coelostoma orbiculare	Hydrophilidae	Saprophages	0	0	1	6	2013.05.01	wiosna	19	Żabie	Olsztyńskie	Distrophic	sphagnum mat	2	coves and ponds	none	present	none	sphagnum	21	none	none	polihumus	4	2	3	2	1	1	2
278	627	T	3.9	23.4	2	8.5	51	Enochrus coarctatus	Hydrophilidae	Saprophages	0	0	1	6	2013.05.01	wiosna	19	Żabie	Olsztyńskie	Distrophic	sphagnum mat	2	coves and ponds	none	present	none	sphagnum	22	none	none	polihumus	4	2	3	2	1	1	2
278	627	T	2.8	14	1	8.5	42.5	Anacaena lutescens	Hydrophilidae	Saprophages	0	0	1	5	2013.05.01	wiosna	19	Żabie	Olsztyńskie	Distrophic	sphagnum mat	2	coves and ponds	none	present	none	sphagnum	23	none	none	polihumus	4	2	3	2	1	1	2
278	627	E	6	6	3	40.35	40.35	Enochrus ochropterus	Hydrophilidae	Saprophages	0	0	1	1	2013.05.01	wiosna	19	Żabie	Olsztyńskie	Distrophic	sphagnum mat	2	coves and ponds	none	present	none	sphagnum	24	none	none	polihumus	4	2	3	2	1	1	2
278	627	T	1.85	1.85	1	5.91	5.91	Hydroporus scalesianus	Dytiscidae	Predators	1	0	0	1	2013.05.01	wiosna	19	Żabie	Olsztyńskie	Distrophic	sphagnum mat	2	coves and ponds	none	present	none	sphagnum	25	none	none	polihumus	4	2	3	2	1	1	2
278	627	T	3.1	3.1	2	8.5	8.5	Hydroporus tristis	Dytiscidae	Predators	1	0	0	1	2013.05.01	wiosna	19	Żabie	Olsztyńskie	Distrophic	sphagnum mat	2	coves and ponds	none	present	none	sphagnum	26	none	none	polihumus	4	2	3	2	1	1	2
278	627	T	2.4	2.4	1	5.91	5.91	Hydroporus neglectus	Dytiscidae	Predators	1	0	0	1	2013.05.01	wiosna	19	Żabie	Olsztyńskie	Distrophic	sphagnum mat	2	coves and ponds	none	present	none	sphagnum	27	none	none	polihumus	4	2	3	2	1	1	2
279	628	E	3.6	122.4	2	8.5	289	Noterus crassicornis	Noteridae	Predators	1	0	0	34	2013.05.04	wiosna	37	Kośno	Olsztyńskie	Distrophic	sphagnum mat	5	pressed Sphagnum mat	none	present	none	sphagnum	10	none	none	polihumus	4	3	3	1	1	1	2
279	628	T	3.7	14.8	2	8.5	34	Enochrus affinis	Hydrophilidae	Saprophages	0	0	1	4	2013.05.04	wiosna	37	Kośno	Olsztyńskie	Distrophic	sphagnum mat	5	pressed Sphagnum mat	none	present	none	sphagnum	10	none	none	polihumus	4	3	3	1	1	1	2
279	628	E	5.1	5.1	3	40.35	40.35	Enochrus quadripunctatus	Hydrophilidae	Saprophages	0	0	1	1	2013.05.04	wiosna	37	Kośno	Olsztyńskie	Distrophic	sphagnum mat	5	pressed Sphagnum mat	none	present	none	sphagnum	10	none	none	polihumus	4	3	3	1	1	1	2
279	628	T	2.7	2.7	1	5.91	5.91	Hydroporus umbrosus	Dytiscidae	Predators	1	0	0	1	2013.05.04	wiosna	37	Kośno	Olsztyńskie	Distrophic	sphagnum mat	5	pressed Sphagnum mat	none	present	none	sphagnum	10	none	none	polihumus	4	3	3	1	1	1	2
279	628	T	2.8	2.8	1	5.91	5.91	Anacaena lutescens	Hydrophilidae	Saprophages	0	0	1	1	2013.05.04	wiosna	37	Kośno	Olsztyńskie	Distrophic	sphagnum mat	5	pressed Sphagnum mat	none	present	none	sphagnum	10	none	none	polihumus	4	3	3	1	1	1	2
279	628	E	4.5	4.5	2	8.5	8.5	Laccophilus minutus	Dytiscidae	Predators	1	0	0	1	2013.05.04	wiosna	37	Kośno	Olsztyńskie	Distrophic	sphagnum mat	5	pressed Sphagnum mat	none	present	none	sand and silt	10	abundant and fine	none	polihumus	4	3	2	1	3	1	2
280	629	E	3.6	21.6	2	8.5	51	Noterus crassicornis	Noteridae	Predators	1	0	0	6	2013.05.01	wiosna	19	Żabie	Olsztyńskie	Distrophic	sphagnum mat	2	coves and ponds	none	present	none	sphagnum	26	none	none	polihumus	4	2	3	2	1	1	2
280	629	E	5	10	3	40.35	80.7	Helochares griseus	Hydrophilidae	Saprophages	0	0	1	2	2013.05.01	wiosna	19	Żabie	Olsztyńskie	Distrophic	sphagnum mat	2	coves and ponds	none	present	none	sphagnum	27	none	none	polihumus	4	2	3	2	1	1	2
280	629	E	6	18	3	40.35	121.05	Enochrus ochropterus	Hydrophilidae	Saprophages	0	0	1	3	2013.05.01	wiosna	19	Żabie	Olsztyńskie	Distrophic	sphagnum mat	2	coves and ponds	none	present	none	sphagnum	28	none	none	polihumus	4	2	3	2	1	1	2
280	629	T	3.9	7.8	2	8.5	17	Enochrus coarctatus	Hydrophilidae	Saprophages	0	0	1	2	2013.05.01	wiosna	19	Żabie	Olsztyńskie	Distrophic	sphagnum mat	2	coves and ponds	none	present	none	sphagnum	29	none	none	polihumus	4	2	3	2	1	1	2
280	629	T	2.8	5.6	1	8.5	17	Anacaena lutescens	Hydrophilidae	Saprophages	0	0	1	2	2013.05.01	wiosna	19	Żabie	Olsztyńskie	Distrophic	sphagnum mat	2	coves and ponds	none	present	none	sphagnum	30	none	none	polihumus	4	2	3	3	1	1	2
280	629	A	3.3	3.3	2	8.5	8.5	Helophorus griseus	Hydrophilidae	Saprophages	0	0	1	1	2013.05.01	wiosna	19	Żabie	Olsztyńskie	Distrophic	sphagnum mat	2	coves and ponds	none	present	none	sphagnum	31	none	none	polihumus	4	2	3	3	1	1	2
280	629	A	3	3	2	8.5	8.5	Helophorus granularis	Hydrophilidae	Saprophages	0	0	1	1	2013.05.01	wiosna	19	Żabie	Olsztyńskie	Distrophic	sphagnum mat	2	coves and ponds	none	present	none	sphagnum	32	none	none	polihumus	4	2	3	3	1	1	2
280	629	A	2.8	5.6	1	8.5	17	Laccobius minutus	Dytiscidae	Predators	1	0	0	2	2013.05.01	wiosna	19	Żabie	Olsztyńskie	Distrophic	sphagnum mat	2	coves and ponds	none	present	none	sphagnum	33	none	none	polihumus	4	2	3	3	1	1	2
280	629	E	17	17	4	239.05	239.05	Colymbetes fuscus	Dytiscidae	Predators	1	0	0	1	2013.05.01	wiosna	19	Żabie	Olsztyńskie	Distrophic	sphagnum mat	2	coves and ponds	none	present	none	sphagnum	34	none	none	polihumus	4	2	3	3	1	1	2
281	630	E	4	4	2	5.91	5.91	Coelostoma orbiculare	Hydrophilidae	Saprophages	0	0	1	1	2013.05.04	wiosna	23	Jonkowo	Olsztyńskie	Distrophic	dense macrophyte	4	ecotone	none	present	none	sand and silt	20	abundant and fine	none	polihumus	3	1	2	2	3	1	2
281	630	E	3.6	21.6	2	8.5	51	Noterus crassicornis	Noteridae	Predators	1	0	0	6	2013.05.04	wiosna	23	Jonkowo	Olsztyńskie	Distrophic	dense macrophyte	4	ecotone	none	present	none	sand and silt	20	abundant and fine	none	polihumus	3	1	2	2	3	1	2
281	630	T	2.8	8.4	1	8.5	25.5	Anacaena lutescens	Hydrophilidae	Saprophages	0	0	1	3	2013.05.04	wiosna	23	Jonkowo	Olsztyńskie	Distrophic	dense macrophyte	4	ecotone	none	present	none	sand and silt	20	abundant and fine	none	polihumus	3	1	2	2	3	1	2
281	630	T	2.4	4.8	1	5.91	11.82	Hydroporus neglectus	Dytiscidae	Predators	1	0	0	2	2013.05.04	wiosna	23	Jonkowo	Olsztyńskie	Distrophic	dense macrophyte	4	ecotone	none	present	none	sand and silt	20	abundant and fine	none	polihumus	3	1	2	2	3	1	2
282	631	E	3.6	86.4	2	8.5	204	Noterus crassicornis	Noteridae	Predators	1	0	0	24	2013.05.04	wiosna	23	Jonkowo	Olsztyńskie	Distrophic	dense macrophyte	4	ecotone	none	present	none	sand and silt	20	abundant and fine	none	polihumus	3	1	2	2	3	1	2
282	631	E	1.9	1.9	1	5.91	5.91	Bidessus unistriatus	Dytiscidae	Predators	1	0	0	1	2013.05.04	wiosna	23	Jonkowo	Olsztyńskie	Distrophic	dense macrophyte	4	ecotone	none	present	none	sand and silt	20	abundant and fine	none	polihumus	3	1	2	2	3	1	2
282	631	E	2.85	2.85	1	8.5	8.5	Haliplus ruficollis	Haliplidae	Polyphages	0	1	0	1	2013.05.04	wiosna	23	Jonkowo	Olsztyńskie	Distrophic	dense macrophyte	4	ecotone	none	present	none	sand and silt	20	abundant and fine	none	polihumus	3	1	2	2	3	1	2
282	631	E	14.25	14.25	4	239.05	239.05	Graphoderus cinereus	Dytiscidae	Predators	1	0	0	1	2013.05.04	wiosna	23	Jonkowo	Olsztyńskie	Distrophic	dense macrophyte	4	ecotone	none	present	none	sand and silt	20	abundant and fine	none	polihumus	3	1	2	2	3	1	2
283	632	E	4.5	4.5	2	8.5	8.5	Laccophilus minutus	Dytiscidae	Predators	1	0	0	1	2013.05.01	wiosna	12	Kociołek	Olsztyńskie	Distrophic	sphagnum mat	5	pressed Sphagnum mat	none	present	none	sphagnum	10	none	none	polihumus	4	3	3	1	1	1	2
283	632	T	2.8	145.6	1	5.91	307.32	Anacaena lutescens	Hydrophilidae	Saprophages	0	0	1	52	2013.05.01	wiosna	12	Kociołek	Olsztyńskie	Distrophic	sphagnum mat	5	pressed Sphagnum mat	none	present	none	sphagnum	10	none	none	polihumus	4	3	3	1	1	1	2
283	632	E	5	20	3	40.35	161.4	Helochares griseus	Hydrophilidae	Saprophages	0	0	1	4	2013.05.01	wiosna	12	Kociołek	Olsztyńskie	Distrophic	sphagnum mat	5	pressed Sphagnum mat	none	present	none	sphagnum	10	none	none	polihumus	4	3	3	1	1	1	2
283	632	E	5.1	5.1	3	40.35	40.35	Enochrus quadripunctatus	Hydrophilidae	Saprophages	0	0	1	1	2013.05.01	wiosna	12	Kociołek	Olsztyńskie	Distrophic	sphagnum mat	5	pressed Sphagnum mat	none	present	none	sphagnum	10	none	none	polihumus	4	3	3	1	1	1	2
283	632	T	3.7	25.9	2	8.5	59.5	Enochrus affinis	Hydrophilidae	Saprophages	0	0	1	7	2013.05.01	wiosna	12	Kociołek	Olsztyńskie	Distrophic	sphagnum mat	5	pressed Sphagnum mat	none	present	none	sphagnum	10	none	none	polihumus	4	3	3	1	1	1	2
283	632	T	3.9	7.8	2	8.5	17	Enochrus coarctatus	Hydrophilidae	Saprophages	0	0	1	2	2013.05.01	wiosna	12	Kociołek	Olsztyńskie	Distrophic	sphagnum mat	5	pressed Sphagnum mat	none	present	none	sphagnum	10	none	none	polihumus	4	3	3	1	1	1	2
283	632	A	2.8	5.6	1	5.91	11.82	Laccobius minutus	Dytiscidae	Predators	1	0	0	2	2013.05.01	wiosna	12	Kociołek	Olsztyńskie	Distrophic	sphagnum mat	5	pressed Sphagnum mat	none	present	none	sphagnum	10	none	none	polihumus	4	3	3	1	1	1	2
283	632	T	3.1	3.1	2	8.5	8.5	Hydroporus incognitus	Dytiscidae	Predators	1	0	0	1	2013.05.01	wiosna	12	Kociołek	Olsztyńskie	Distrophic	sphagnum mat	5	pressed Sphagnum mat	none	present	none	sphagnum	10	none	none	polihumus	4	3	3	1	1	1	2
283	632	T	3.1	3.1	2	8.5	8.5	Hydroporus tristis	Dytiscidae	Predators	1	0	0	1	2013.05.01	wiosna	12	Kociołek	Olsztyńskie	Distrophic	sphagnum mat	5	pressed Sphagnum mat	none	present	none	sphagnum	10	none	none	polihumus	4	3	3	1	1	1	2
283	632	A	3.65	10.95	2	8.5	25.5	Helophorus minutus	Hydrophilidae	Saprophages	0	0	1	3	2013.05.01	wiosna	12	Kociołek	Olsztyńskie	Distrophic	sphagnum mat	5	pressed Sphagnum mat	none	present	none	sphagnum	10	none	none	polihumus	4	3	3	1	1	1	2
283	632	A	2.6	2.6	1	5.91	5.91	Helophorus pumilio	Hydrophilidae	Saprophages	0	0	1	1	2013.05.01	wiosna	12	Kociołek	Olsztyńskie	Distrophic	sphagnum mat	5	pressed Sphagnum mat	none	present	none	sphagnum	10	none	none	polihumus	4	3	3	1	1	1	2
284	633	T	14.8	14.8	4	239.05	239.05	Acilius canaliculatus	Dytiscidae	Predators	1	0	0	1	2013.05.04	wiosna	23	Jonkowo	Olsztyńskie	Distrophic	sparse	3	ecotone	none	present	none	sand and silt	20	abundant and fine	none	polihumus	2	1	2	2	3	1	2
284	633	E	3.6	18	2	8.5	42.5	Noterus crassicornis	Noteridae	Predators	1	0	0	5	2013.05.04	wiosna	23	Jonkowo	Olsztyńskie	Distrophic	sparse	3	ecotone	none	present	none	sand and silt	20	abundant and fine	none	polihumus	2	1	2	2	3	1	2
284	633	T	2.8	22.4	1	8.5	68	Anacaena lutescens	Hydrophilidae	Saprophages	0	0	1	8	2013.05.04	wiosna	23	Jonkowo	Olsztyńskie	Distrophic	sparse	3	ecotone	none	present	none	sand and silt	20	abundant and fine	none	polihumus	2	1	2	2	3	1	2
284	633	E	5	5	3	40.35	40.35	Helochares griseus	Hydrophilidae	Saprophages	0	0	1	1	2013.05.04	wiosna	23	Jonkowo	Olsztyńskie	Distrophic	sparse	3	ecotone	none	present	none	sand and silt	20	abundant and fine	none	polihumus	2	1	2	2	3	1	2
284	633	E	3.3	3.3	2	8.5	8.5	Hygrotus inaequalis	Dytiscidae	Predators	1	0	0	1	2013.05.04	wiosna	23	Jonkowo	Olsztyńskie	Distrophic	sparse	3	ecotone	none	present	none	sand and silt	20	abundant and fine	none	polihumus	2	1	2	2	3	1	2
284	633	E	2.3	2.3	1	5.91	5.91	Graptodytes pictus	Dytiscidae	Predators	1	0	0	1	2013.05.04	wiosna	23	Jonkowo	Olsztyńskie	Distrophic	sparse	3	ecotone	none	present	none	sand and silt	20	abundant and fine	none	polihumus	2	1	2	2	3	1	2
284	633	T	3.9	3.9	2	8.5	8.5	Enochrus coarctatus	Hydrophilidae	Saprophages	0	0	1	1	2013.05.04	wiosna	23	Jonkowo	Olsztyńskie	Distrophic	sparse	3	ecotone	none	present	none	sand and silt	20	abundant and fine	none	polihumus	2	1	2	2	3	1	2
284	633	T	2.4	12	1	5.91	29.55	Hydroporus neglectus	Dytiscidae	Predators	1	0	0	5	2013.05.04	wiosna	23	Jonkowo	Olsztyńskie	Distrophic	sparse	3	ecotone	none	present	none	sand and silt	20	abundant and fine	none	polihumus	2	1	2	2	3	1	2
284	633	T	3.1	18.6	2	8.5	51	Hydroporus tristis	Dytiscidae	Predators	1	0	0	6	2013.05.04	wiosna	23	Jonkowo	Olsztyńskie	Distrophic	sparse	3	ecotone	none	present	none	sand and silt	20	abundant and fine	none	polihumus	2	1	2	2	3	1	2
284	633	E	10.75	10.75	4	239.05	239.05	Rhantus notatus	Dytiscidae	Predators	1	0	0	1	2013.05.04	wiosna	23	Jonkowo	Olsztyńskie	Distrophic	sparse	3	ecotone	none	present	none	sand and silt	20	abundant and fine	none	polihumus	2	1	2	2	3	1	2
285	634	E	7.5	7.5	3	40.35	40.35	Hydrobius fuscipes	Hydrophilidae	Saprophages	0	0	1	1	2013.05.01	wiosna	8	Białe k.Wipsowa	Olsztyńskie	Distrophic	sphagnum mat	5	pressed Sphagnum mat	none	present	none	sphagnum	10	none	none	polihumus	4	3	3	1	1	1	2
285	634	T	2.8	44.8	1	5.91	94.56	Anacaena lutescens	Hydrophilidae	Saprophages	0	0	1	16	2013.05.01	wiosna	8	Białe k.Wipsowa	Olsztyńskie	Distrophic	sphagnum mat	5	pressed Sphagnum mat	none	present	none	sphagnum	10	none	none	polihumus	4	3	3	1	1	1	2
285	634	E	3.6	3.6	2	8.5	8.5	Noterus crassicornis	Noteridae	Predators	1	0	0	1	2013.05.01	wiosna	8	Białe k.Wipsowa	Olsztyńskie	Distrophic	sphagnum mat	5	pressed Sphagnum mat	none	present	none	sphagnum	10	none	none	polihumus	4	3	3	1	1	1	2
285	634	T	3.9	3.9	2	8.5	8.5	Enochrus coarctatus	Hydrophilidae	Saprophages	0	0	1	1	2013.05.01	wiosna	8	Białe k.Wipsowa	Olsztyńskie	Distrophic	sphagnum mat	5	pressed Sphagnum mat	none	present	none	sphagnum	10	none	none	polihumus	4	3	3	1	1	1	2
285	634	E	6	6	3	40.35	40.35	Enochrus ochropterus	Hydrophilidae	Saprophages	0	0	1	1	2013.05.01	wiosna	8	Białe k.Wipsowa	Olsztyńskie	Distrophic	sphagnum mat	5	pressed Sphagnum mat	none	present	none	sphagnum	10	none	none	polihumus	4	3	3	1	1	1	2
285	634	T	2.7	21.6	1	5.91	47.28	Hydroporus obscurus	Dytiscidae	Predators	1	0	0	8	2013.05.01	wiosna	8	Białe k.Wipsowa	Olsztyńskie	Distrophic	sphagnum mat	5	pressed Sphagnum mat	none	present	none	sphagnum	10	none	none	polihumus	4	3	3	1	1	1	2
285	634	T	2.4	12	1	5.91	29.55	Hydroporus neglectus	Dytiscidae	Predators	1	0	0	5	2013.05.01	wiosna	8	Białe k.Wipsowa	Olsztyńskie	Distrophic	sphagnum mat	5	pressed Sphagnum mat	none	present	none	sphagnum	10	none	none	polihumus	4	3	3	1	1	1	2
285	634	T	3.1	9.3	2	8.5	25.5	Hydroporus tristis	Dytiscidae	Predators	1	0	0	3	2013.05.01	wiosna	8	Białe k.Wipsowa	Olsztyńskie	Distrophic	sphagnum mat	5	pressed Sphagnum mat	none	present	none	sphagnum	10	none	none	polihumus	4	3	3	1	1	1	2
285	634	T	4	8	2	8.5	17	Hydroporus memnonius	Dytiscidae	Predators	1	0	0	2	2013.05.01	wiosna	8	Białe k.Wipsowa	Olsztyńskie	Distrophic	sphagnum mat	5	pressed Sphagnum mat	none	present	none	sphagnum	10	none	none	polihumus	4	3	3	1	1	1	2
286	635	T	2.8	14	1	5.91	29.55	Anacaena lutescens	Hydrophilidae	Saprophages	0	0	1	5	2013.05.01	wiosna	19	Żabie	Olsztyńskie	Distrophic	sphagnum mat	5	pressed Sphagnum mat	none	present	none	sphagnum	11	none	none	polihumus	4	3	3	1	1	1	2
286	635	T	3.9	3.9	2	8.5	8.5	Enochrus coarctatus	Hydrophilidae	Saprophages	0	0	1	1	2013.05.01	wiosna	19	Żabie	Olsztyńskie	Distrophic	sphagnum mat	5	pressed Sphagnum mat	none	present	none	sphagnum	12	none	none	polihumus	4	3	3	1	1	1	2
286	635	T	3.7	3.7	2	8.5	8.5	Enochrus affinis	Hydrophilidae	Saprophages	0	0	1	1	2013.05.01	wiosna	19	Żabie	Olsztyńskie	Distrophic	sphagnum mat	5	pressed Sphagnum mat	none	present	none	sphagnum	13	none	none	polihumus	4	3	3	1	1	1	2
286	635	T	3	3	2	8.5	8.5	Hydroporus angustatus	Dytiscidae	Predators	1	0	0	1	2013.05.01	wiosna	19	Żabie	Olsztyńskie	Distrophic	sphagnum mat	5	pressed Sphagnum mat	none	present	none	sphagnum	14	none	none	polihumus	4	3	3	1	1	1	2
287	636	E	7.5	7.5	3	40.35	40.35	Hydrobius fuscipes	Hydrophilidae	Saprophages	0	0	1	1	2013.05.01	wiosna	8	Białe k.Wipsowa	Olsztyńskie	Distrophic	sphagnum mat	5	pressed Sphagnum mat	none	present	none	sphagnum	10	none	none	polihumus	4	3	3	1	1	1	2
287	636	E	3.6	3.6	2	8.5	8.5	Noterus crassicornis	Noteridae	Predators	1	0	0	1	2013.05.01	wiosna	8	Białe k.Wipsowa	Olsztyńskie	Distrophic	sphagnum mat	5	pressed Sphagnum mat	none	present	none	sphagnum	10	none	none	polihumus	4	3	3	1	1	1	2
287	636	T	2.8	70	1	5.91	147.75	Anacaena lutescens	Hydrophilidae	Saprophages	0	0	1	25	2013.05.01	wiosna	8	Białe k.Wipsowa	Olsztyńskie	Distrophic	sphagnum mat	5	pressed Sphagnum mat	none	present	none	sphagnum	10	none	none	polihumus	4	3	3	1	1	1	2
287	636	T	3.9	11.7	2	8.5	25.5	Enochrus coarctatus	Hydrophilidae	Saprophages	0	0	1	3	2013.05.01	wiosna	8	Białe k.Wipsowa	Olsztyńskie	Distrophic	sphagnum mat	5	pressed Sphagnum mat	none	present	none	sphagnum	10	none	none	polihumus	4	3	3	1	1	1	2
287	636	E	3.7	3.7	2	8.5	8.5	Hydroporus palustris	Dytiscidae	Predators	1	0	0	1	2013.05.01	wiosna	8	Białe k.Wipsowa	Olsztyńskie	Distrophic	sphagnum mat	5	pressed Sphagnum mat	none	present	none	sphagnum	10	none	none	polihumus	4	3	3	1	1	1	2
287	636	T	2.4	2.4	1	5.91	5.91	Hydroporus neglectus	Dytiscidae	Predators	1	0	0	1	2013.05.01	wiosna	8	Białe k.Wipsowa	Olsztyńskie	Distrophic	sphagnum mat	5	pressed Sphagnum mat	none	present	none	sphagnum	10	none	none	polihumus	4	3	3	1	1	1	2
287	636	T	2.7	2.7	1	5.91	5.91	Hydroporus obscurus	Dytiscidae	Predators	1	0	0	1	2013.05.01	wiosna	8	Białe k.Wipsowa	Olsztyńskie	Distrophic	sphagnum mat	5	pressed Sphagnum mat	none	present	none	sphagnum	10	none	none	polihumus	4	3	3	1	1	1	2
287	636	T	4	4	2	8.5	8.5	Hydroporus memnonius	Dytiscidae	Predators	1	0	0	1	2013.05.01	wiosna	8	Białe k.Wipsowa	Olsztyńskie	Distrophic	sphagnum mat	5	pressed Sphagnum mat	none	present	none	sphagnum	10	none	none	polihumus	4	3	3	1	1	1	2
287	636	T	3.1	65.1	2	8.5	178.5	Hydroporus tristis	Dytiscidae	Predators	1	0	0	21	2013.05.01	wiosna	8	Białe k.Wipsowa	Olsztyńskie	Distrophic	sphagnum mat	5	pressed Sphagnum mat	none	present	none	sphagnum	10	none	none	polihumus	4	3	3	1	1	1	2
288	637	E	17.3	17.3	4	239.05	239.05	Acilius sulcatus	Dytiscidae	Predators	1	0	0	1	2013.05.01	wiosna	8	Białe k.Wipsowa	Olsztyńskie	Distrophic	sphagnum mat	2	coves and ponds	none	present	none	sphagnum	20	none	none	polihumus	4	2	3	2	1	1	2
288	637	E	3.6	133.2	2	8.5	314.5	Noterus crassicornis	Noteridae	Predators	1	0	0	37	2013.05.01	wiosna	8	Białe k.Wipsowa	Olsztyńskie	Distrophic	sphagnum mat	2	coves and ponds	none	present	none	sphagnum	20	none	none	polihumus	4	2	3	2	1	1	2
288	637	E	4.5	13.5	2	8.5	25.5	Laccophilus minutus	Dytiscidae	Predators	1	0	0	3	2013.05.01	wiosna	8	Białe k.Wipsowa	Olsztyńskie	Distrophic	sphagnum mat	2	coves and ponds	none	present	none	sphagnum	20	none	none	polihumus	4	2	3	2	1	1	2
288	637	E	4	32	2	5.91	47.28	Coelostoma orbiculare	Hydrophilidae	Saprophages	0	0	1	8	2013.05.01	wiosna	8	Białe k.Wipsowa	Olsztyńskie	Distrophic	sphagnum mat	2	coves and ponds	none	present	none	sphagnum	20	none	none	polihumus	4	2	3	2	1	1	2
288	637	E	5	20	3	40.35	161.4	Helochares griseus	Hydrophilidae	Saprophages	0	0	1	4	2013.05.01	wiosna	8	Białe k.Wipsowa	Olsztyńskie	Distrophic	sphagnum mat	2	coves and ponds	none	present	none	sphagnum	20	none	none	polihumus	4	2	3	2	1	1	2
288	637	E	6	36	3	40.35	242.1	Enochrus ochropterus	Hydrophilidae	Saprophages	0	0	1	6	2013.05.01	wiosna	8	Białe k.Wipsowa	Olsztyńskie	Distrophic	sphagnum mat	2	coves and ponds	none	present	none	sphagnum	20	none	none	polihumus	4	2	3	2	1	1	2
288	637	T	3.7	7.4	2	8.5	17	Enochrus affinis	Hydrophilidae	Saprophages	0	0	1	2	2013.05.01	wiosna	8	Białe k.Wipsowa	Olsztyńskie	Distrophic	sphagnum mat	2	coves and ponds	none	present	none	sphagnum	20	none	none	polihumus	4	2	3	2	1	1	2
288	637	T	2.8	11.2	1	8.5	34	Anacaena lutescens	Hydrophilidae	Saprophages	0	0	1	4	2013.05.01	wiosna	8	Białe k.Wipsowa	Olsztyńskie	Distrophic	sphagnum mat	2	coves and ponds	none	present	none	sphagnum	20	none	none	polihumus	4	2	3	2	1	1	2
288	637	E	5.1	5.1	3	40.35	40.35	Coelambus impressopunctatus	Dytiscidae	Predators	1	0	0	1	2013.05.01	wiosna	8	Białe k.Wipsowa	Olsztyńskie	Distrophic	sphagnum mat	2	coves and ponds	none	present	none	sphagnum	20	none	none	polihumus	4	2	3	2	1	1	2
288	637	T	3.1	3.1	2	8.5	8.5	Hydroporus tristis	Dytiscidae	Predators	1	0	0	1	2013.05.01	wiosna	8	Białe k.Wipsowa	Olsztyńskie	Distrophic	sphagnum mat	2	coves and ponds	none	present	none	sphagnum	20	none	none	polihumus	4	2	3	2	1	1	2
288	637	T	2.7	2.7	1	8.5	8.5	Hydroporus obscurus	Dytiscidae	Predators	1	0	0	1	2013.05.01	wiosna	8	Białe k.Wipsowa	Olsztyńskie	Distrophic	sphagnum mat	2	coves and ponds	none	present	none	sphagnum	20	none	none	polihumus	4	2	3	2	1	1	2
289	638	E	14.25	14.25	4	239.05	239.05	Graphoderus cinereus	Dytiscidae	Predators	1	0	0	1	2013.05.01	wiosna	8	Białe k.Wipsowa	Olsztyńskie	Distrophic	sphagnum mat	2	coves and ponds	none	present	none	sphagnum	20	none	none	polihumus	4	2	3	2	1	1	2
289	638	E	3.6	108	2	8.5	255	Noterus crassicornis	Noteridae	Predators	1	0	0	30	2013.05.01	wiosna	8	Białe k.Wipsowa	Olsztyńskie	Distrophic	sphagnum mat	2	coves and ponds	none	present	none	sphagnum	20	none	none	polihumus	4	2	3	2	1	1	2
289	638	E	4.6	4.6	2	8.5	8.5	Hyphydrus ovatus	Dytiscidae	Predators	1	0	0	1	2013.05.01	wiosna	8	Białe k.Wipsowa	Olsztyńskie	Distrophic	sphagnum mat	2	coves and ponds	none	present	none	sphagnum	20	none	none	polihumus	4	2	3	2	1	1	2
289	638	E	4.5	4.5	2	8.5	8.5	Laccophilus minutus	Dytiscidae	Predators	1	0	0	1	2013.05.01	wiosna	8	Białe k.Wipsowa	Olsztyńskie	Distrophic	sphagnum mat	2	coves and ponds	none	present	none	sphagnum	20	none	none	polihumus	4	2	3	2	1	1	2
289	638	E	6	24	3	40.35	161.4	Enochrus ochropterus	Hydrophilidae	Saprophages	0	0	1	4	2013.05.01	wiosna	8	Białe k.Wipsowa	Olsztyńskie	Distrophic	sphagnum mat	2	coves and ponds	none	present	none	sphagnum	20	none	none	polihumus	4	2	3	2	1	1	2
289	638	T	3.9	19.5	2	8.5	42.5	Enochrus coarctatus	Hydrophilidae	Saprophages	0	0	1	5	2013.05.01	wiosna	8	Białe k.Wipsowa	Olsztyńskie	Distrophic	sphagnum mat	2	coves and ponds	none	present	none	sphagnum	20	none	none	polihumus	4	2	3	2	1	1	2
289	638	T	2.8	16.8	1	8.5	51	Anacaena lutescens	Hydrophilidae	Saprophages	0	0	1	6	2013.05.01	wiosna	8	Białe k.Wipsowa	Olsztyńskie	Distrophic	sphagnum mat	2	coves and ponds	none	present	none	sphagnum	20	none	none	polihumus	4	2	3	2	1	1	2
289	638	A	2.8	2.8	1	8.5	8.5	Laccobius minutus	Dytiscidae	Predators	1	0	0	1	2013.05.01	wiosna	8	Białe k.Wipsowa	Olsztyńskie	Distrophic	sphagnum mat	2	coves and ponds	none	present	none	sphagnum	20	none	none	polihumus	4	2	3	2	1	1	2
289	638	A	2.1	2.1	1	5.91	5.91	Hydroglyphus pusillus	Dytiscidae	Predators	1	0	0	1	2013.05.01	wiosna	8	Białe k.Wipsowa	Olsztyńskie	Distrophic	sphagnum mat	2	coves and ponds	none	present	none	sphagnum	20	none	none	polihumus	4	2	3	2	1	1	2
289	639	E	11.4	11.4	4	239.05	239.05	Rhantus grapi	Dytiscidae	Predators	1	0	0	1	2013.05.01	wiosna	8	Białe k.Wipsowa	Olsztyńskie	Distrophic	sphagnum mat	5	pressed Sphagnum mat	none	present	none	sphagnum	10	none	none	polihumus	4	3	3	1	1	1	2
289	639	T	2.8	176.4	1	5.91	372.33	Anacaena lutescens	Hydrophilidae	Saprophages	0	0	1	63	2013.05.01	wiosna	8	Białe k.Wipsowa	Olsztyńskie	Distrophic	sphagnum mat	5	pressed Sphagnum mat	none	present	none	sphagnum	10	none	none	polihumus	4	3	3	1	1	1	2
289	639	T	3.1	15.5	2	8.5	42.5	Hydroporus incognitus	Dytiscidae	Predators	1	0	0	5	2013.05.01	wiosna	8	Białe k.Wipsowa	Olsztyńskie	Distrophic	sphagnum mat	5	pressed Sphagnum mat	none	present	none	sphagnum	10	none	none	polihumus	4	3	3	1	1	1	2
289	639	T	1.85	1.85	1	5.91	5.91	Hydroporus scalesianus	Dytiscidae	Predators	1	0	0	1	2013.05.01	wiosna	8	Białe k.Wipsowa	Olsztyńskie	Distrophic	sphagnum mat	5	pressed Sphagnum mat	none	present	none	sphagnum	10	none	none	polihumus	4	3	3	1	1	1	2
289	639	T	2.7	8.1	1	5.91	17.73	Hydroporus obscurus	Dytiscidae	Predators	1	0	0	3	2013.05.01	wiosna	8	Białe k.Wipsowa	Olsztyńskie	Distrophic	sphagnum mat	5	pressed Sphagnum mat	none	present	none	sphagnum	10	none	none	polihumus	4	3	3	1	1	1	2
289	639	T	2.9	2.9	1	5.91	5.91	Hydroporus notatus	Dytiscidae	Predators	1	0	0	1	2013.05.01	wiosna	8	Białe k.Wipsowa	Olsztyńskie	Distrophic	sphagnum mat	5	pressed Sphagnum mat	none	present	none	sphagnum	10	none	none	polihumus	4	3	3	1	1	1	2
289	639	T	3.1	62	2	8.5	170	Hydroporus tristis	Dytiscidae	Predators	1	0	0	20	2013.05.01	wiosna	8	Białe k.Wipsowa	Olsztyńskie	Distrophic	sphagnum mat	5	pressed Sphagnum mat	none	present	none	sphagnum	10	none	none	polihumus	4	3	3	1	1	1	2
290	640	E	14.2	14.2	4	239.05	239.05	Hydaticus seminiger	Dytiscidae	Predators	1	0	0	1	2013.05.01	wiosna	32	Motylek	Olsztyńskie	Distrophic	sphagnum mat	2	coves and ponds	none	present	none	sphagnum	20	none	none	polihumus	4	2	3	2	1	1	2
290	640	E	3.6	7.2	2	8.5	17	Noterus crassicornis	Noteridae	Predators	1	0	0	2	2013.05.01	wiosna	32	Motylek	Olsztyńskie	Distrophic	sphagnum mat	2	coves and ponds	none	present	none	sphagnum	20	none	none	polihumus	4	2	3	2	1	1	2
290	640	E	6	6	3	40.35	40.35	Enochrus ochropterus	Hydrophilidae	Saprophages	0	0	1	1	2013.05.01	wiosna	32	Motylek	Olsztyńskie	Distrophic	sphagnum mat	2	coves and ponds	none	present	none	sphagnum	20	none	none	polihumus	4	2	3	2	1	1	2
290	640	T	3.7	14.8	2	8.5	34	Enochrus affinis	Hydrophilidae	Saprophages	0	0	1	4	2013.05.01	wiosna	32	Motylek	Olsztyńskie	Distrophic	sphagnum mat	2	coves and ponds	none	present	none	sphagnum	20	none	none	polihumus	4	2	3	2	1	1	2
290	640	E	4	4	2	5.91	5.91	Coelostoma orbiculare	Hydrophilidae	Saprophages	0	0	1	1	2013.05.01	wiosna	32	Motylek	Olsztyńskie	Distrophic	sphagnum mat	2	coves and ponds	none	present	none	sphagnum	20	none	none	polihumus	4	2	3	2	1	1	2
290	640	T	2.8	11.2	1	8.5	34	Anacaena lutescens	Hydrophilidae	Saprophages	0	0	1	4	2013.05.01	wiosna	32	Motylek	Olsztyńskie	Distrophic	sphagnum mat	2	coves and ponds	none	present	none	sphagnum	20	none	none	polihumus	4	2	3	2	1	1	2
290	640	T	3.9	11.7	2	8.5	25.5	Enochrus coarctatus	Hydrophilidae	Saprophages	0	0	1	3	2013.05.01	wiosna	32	Motylek	Olsztyńskie	Distrophic	sphagnum mat	2	coves and ponds	none	present	none	sphagnum	20	none	none	polihumus	4	2	3	2	1	1	2
290	640	T	3.1	27.9	2	8.5	76.5	Hydroporus tristis	Dytiscidae	Predators	1	0	0	9	2013.05.01	wiosna	32	Motylek	Olsztyńskie	Distrophic	sphagnum mat	2	coves and ponds	none	present	none	sphagnum	20	none	none	polihumus	4	2	3	2	1	1	2
291	641	E	3.6	194.4	2	8.5	459	Noterus crassicornis	Noteridae	Predators	1	0	0	54	2013.05.04	wiosna	37	Kośno	Olsztyńskie	Distrophic	sphagnum mat	2	ecotone	none	present	none	sand and silt	10	abundant and fine	none	polihumus	4	1	2	1	3	1	2
291	641	T	2.8	109.2	1	8.5	331.5	Anacaena lutescens	Hydrophilidae	Saprophages	0	0	1	39	2013.05.04	wiosna	37	Kośno	Olsztyńskie	Distrophic	sphagnum mat	2	ecotone	none	present	none	sand and silt	10	abundant and fine	none	polihumus	4	1	2	1	3	1	2
291	641	E	5.1	5.1	3	40.35	40.35	Coelambus impressopunctatus	Dytiscidae	Predators	1	0	0	1	2013.05.04	wiosna	37	Kośno	Olsztyńskie	Distrophic	sphagnum mat	2	ecotone	none	present	none	sand and silt	10	abundant and fine	none	polihumus	4	1	2	1	3	1	2
291	641	E	5	5	3	40.35	40.35	Helochares griseus	Hydrophilidae	Saprophages	0	0	1	1	2013.05.04	wiosna	37	Kośno	Olsztyńskie	Distrophic	sphagnum mat	2	ecotone	none	present	none	sand and silt	10	abundant and fine	none	polihumus	4	1	2	1	3	1	2
291	641	E	6	6	3	40.35	40.35	Enochrus ochropterus	Hydrophilidae	Saprophages	0	0	1	1	2013.05.04	wiosna	37	Kośno	Olsztyńskie	Distrophic	sphagnum mat	2	ecotone	none	present	none	sand and silt	10	abundant and fine	none	polihumus	4	1	2	1	3	1	2
291	641	T	2.7	37.8	1	8.5	119	Hydroporus obscurus	Dytiscidae	Predators	1	0	0	14	2013.05.04	wiosna	37	Kośno	Olsztyńskie	Distrophic	sphagnum mat	2	ecotone	none	present	none	sand and silt	10	abundant and fine	none	polihumus	4	1	2	1	3	1	2
291	641	E	5.7	11.4	3	40.35	80.7	Gyrinus substriatus	Gyrinidae	Predators	1	0	0	2	2013.05.04	wiosna	37	Kośno	Olsztyńskie	Distrophic	sphagnum mat	2	ecotone	none	present	none	sand and silt	10	abundant and fine	none	polihumus	4	1	2	1	3	1	2
291	641	T	3.1	9.3	2	8.5	25.5	Hydroporus tristis	Dytiscidae	Predators	1	0	0	3	2013.05.04	wiosna	37	Kośno	Olsztyńskie	Distrophic	sphagnum mat	2	ecotone	none	present	none	sand and silt	10	abundant and fine	present	polihumus	4	1	2	1	3	2	2
291	641	T	2.7	2.7	1	8.5	8.5	Hydroporus umbrosus	Dytiscidae	Predators	1	0	0	1	2013.05.04	wiosna	37	Kośno	Olsztyńskie	Distrophic	sphagnum mat	2	ecotone	none	present	none	sand and silt	10	abundant and fine	present	polihumus	4	1	2	1	3	2	2
291	641	T	2.4	2.4	1	5.91	5.91	Hydroporus neglectus	Dytiscidae	Predators	1	0	0	1	2013.05.04	wiosna	37	Kośno	Olsztyńskie	Distrophic	sphagnum mat	2	ecotone	none	present	none	sand and silt	10	abundant and fine	present	polihumus	4	1	2	1	3	2	2
291	641	E	1.9	1.9	1	5.91	5.91	Bidessus unistriatus	Dytiscidae	Predators	1	0	0	1	2013.05.04	wiosna	37	Kośno	Olsztyńskie	Distrophic	sphagnum mat	2	ecotone	none	present	none	sand and silt	10	abundant and fine	present	polihumus	4	1	2	1	3	2	2
291	641	T	2.4	2.4	1	5.91	5.91	Hygrotus decoratus	Dytiscidae	Predators	1	0	0	1	2013.05.04	wiosna	37	Kośno	Olsztyńskie	Distrophic	sphagnum mat	2	ecotone	none	present	none	sand and silt	10	abundant and fine	present	polihumus	4	1	2	1	3	2	2
291	641	E	1.85	3.7	1	5.91	11.82	Limnebius parvulus	Hydraenidae	Saprophages	0	0	1	2	2013.05.04	wiosna	37	Kośno	Olsztyńskie	Distrophic	sphagnum mat	2	ecotone	none	present	none	sand and silt	10	abundant and fine	present	polihumus	4	1	2	1	3	2	2
291	641	E	2.95	2.95	1	8.5	8.5	Hydrochus brevis	Hydrophilidae	Saprophages	0	0	1	1	2013.05.04	wiosna	37	Kośno	Olsztyńskie	Distrophic	sphagnum mat	2	ecotone	none	present	none	sand and silt	10	abundant and fine	present	polihumus	4	1	2	1	3	2	2
291	641	A	3.65	3.65	2	8.5	8.5	Helophorus minutus	Hydrophilidae	Saprophages	0	0	1	1	2013.05.04	wiosna	37	Kośno	Olsztyńskie	Distrophic	sphagnum mat	2	ecotone	none	present	none	sand and silt	10	abundant and fine	present	polihumus	4	1	2	1	3	2	2
291	641	E	2.85	2.85	1	8.5	8.5	Haliplus ruficollis	Haliplidae	Polyphages	0	1	0	1	2013.05.04	wiosna	37	Kośno	Olsztyńskie	Distrophic	sphagnum mat	2	ecotone	none	present	none	sand and silt	10	abundant and fine	present	polihumus	4	1	2	1	3	2	2
292	642	E	3.6	136.8	2	8.5	323	Noterus crassicornis	Noteridae	Predators	1	0	0	38	2013.05.04	wiosna	37	Kośno	Olsztyńskie	Distrophic	sphagnum mat	5	pressed Sphagnum mat	none	present	none	sphagnum	10	none	none	polihumus	4	3	3	1	1	1	2
292	642	E	4.6	4.6	2	8.5	8.5	Hyphydrus ovatus	Dytiscidae	Predators	1	0	0	1	2013.05.04	wiosna	37	Kośno	Olsztyńskie	Distrophic	sphagnum mat	5	pressed Sphagnum mat	none	present	none	sphagnum	10	none	none	polihumus	4	3	3	1	1	1	2
292	642	E	7.5	15	3	40.35	80.7	Hydrobius fuscipes	Hydrophilidae	Saprophages	0	0	1	2	2013.05.04	wiosna	37	Kośno	Olsztyńskie	Distrophic	sphagnum mat	5	pressed Sphagnum mat	none	present	none	sphagnum	10	none	none	polihumus	4	3	3	1	1	1	2
292	642	E	5	30	3	40.35	242.1	Helochares griseus	Hydrophilidae	Saprophages	0	0	1	6	2013.05.04	wiosna	37	Kośno	Olsztyńskie	Distrophic	sphagnum mat	5	pressed Sphagnum mat	none	present	none	sphagnum	10	none	none	polihumus	4	3	3	1	1	1	2
292	642	E	5.1	15.3	3	40.35	121.05	Enochrus quadripunctatus	Hydrophilidae	Saprophages	0	0	1	3	2013.05.04	wiosna	37	Kośno	Olsztyńskie	Distrophic	sphagnum mat	5	pressed Sphagnum mat	none	present	none	sphagnum	10	none	none	polihumus	4	3	3	1	1	1	2
292	642	E	6.1	6.1	3	40.35	40.35	Enochrus testaceus	Hydrophilidae	Saprophages	0	0	1	1	2013.05.04	wiosna	37	Kośno	Olsztyńskie	Distrophic	sphagnum mat	5	pressed Sphagnum mat	none	present	none	sphagnum	10	none	none	polihumus	4	3	3	1	1	1	2
292	642	E	6	18	3	40.35	121.05	Enochrus ochropterus	Hydrophilidae	Saprophages	0	0	1	3	2013.05.04	wiosna	37	Kośno	Olsztyńskie	Distrophic	sphagnum mat	5	pressed Sphagnum mat	none	present	none	sphagnum	10	none	none	polihumus	4	3	3	1	1	1	2
292	642	T	3.9	58.5	2	8.5	127.5	Enochrus coarctatus	Hydrophilidae	Saprophages	0	0	1	15	2013.05.04	wiosna	37	Kośno	Olsztyńskie	Distrophic	sphagnum mat	5	pressed Sphagnum mat	none	present	none	sphagnum	10	none	none	polihumus	4	3	3	1	1	1	2
292	642	T	3.7	40.7	2	8.5	93.5	Enochrus affinis	Hydrophilidae	Saprophages	0	0	1	11	2013.05.04	wiosna	37	Kośno	Olsztyńskie	Distrophic	sphagnum mat	5	pressed Sphagnum mat	none	present	none	sphagnum	10	none	none	polihumus	4	3	3	1	1	1	2
292	642	E	3.3	9.9	2	8.5	25.5	Hygrotus inaequalis	Dytiscidae	Predators	1	0	0	3	2013.05.04	wiosna	37	Kośno	Olsztyńskie	Distrophic	sphagnum mat	5	pressed Sphagnum mat	none	present	none	sphagnum	10	none	none	polihumus	4	3	3	1	1	1	2
292	642	T	2.4	2.4	1	5.91	5.91	Hygrotus decoratus	Dytiscidae	Predators	1	0	0	1	2013.05.04	wiosna	37	Kośno	Olsztyńskie	Distrophic	sphagnum mat	5	pressed Sphagnum mat	none	present	none	sphagnum	10	none	none	polihumus	4	3	3	1	1	1	2
292	642	E	3.75	3.75	2	8.5	8.5	Peltodytes caesus	Haliplidae	Polyphages	0	1	0	1	2013.05.04	wiosna	37	Kośno	Olsztyńskie	Distrophic	sphagnum mat	5	pressed Sphagnum mat	none	present	none	sphagnum	10	none	none	polihumus	4	3	3	1	1	1	2
292	642	E	5.1	5.1	3	40.35	40.35	Coelambus impressopunctatus	Dytiscidae	Predators	1	0	0	1	2013.05.04	wiosna	37	Kośno	Olsztyńskie	Distrophic	sphagnum mat	5	pressed Sphagnum mat	none	present	none	sphagnum	10	none	none	polihumus	4	3	3	1	1	1	2
292	642	T	2.7	13.5	1	5.91	29.55	Hydroporus obscurus	Dytiscidae	Predators	1	0	0	5	2013.05.04	wiosna	37	Kośno	Olsztyńskie	Distrophic	sphagnum mat	5	pressed Sphagnum mat	none	present	none	sphagnum	10	none	none	polihumus	4	3	3	1	1	1	2
292	642	T	3.1	3.1	2	8.5	8.5	Hydroporus tristis	Dytiscidae	Predators	1	0	0	1	2013.05.04	wiosna	37	Kośno	Olsztyńskie	Distrophic	sphagnum mat	5	pressed Sphagnum mat	none	present	none	sphagnum	10	none	none	polihumus	4	3	3	1	1	1	2
292	642	T	2.4	2.4	1	5.91	5.91	Hydroporus neglectus	Dytiscidae	Predators	1	0	0	1	2013.05.04	wiosna	37	Kośno	Olsztyńskie	Distrophic	sphagnum mat	5	pressed Sphagnum mat	none	present	none	sphagnum	10	none	none	polihumus	4	3	3	1	1	1	2
292	642	T	2.8	5.6	1	5.91	11.82	Anacaena lutescens	Hydrophilidae	Saprophages	0	0	1	2	2013.05.04	wiosna	37	Kośno	Olsztyńskie	Distrophic	sphagnum mat	5	pressed Sphagnum mat	none	present	none	sphagnum	10	none	none	polihumus	4	3	3	1	1	1	2
293	643	E	14.25	14.25	4	239.05	239.05	Graphoderus cinereus	Dytiscidae	Predators	1	0	0	1	2013.05.01	wiosna	23	Jonkowo	Olsztyńskie	Distrophic	dense macrophyte	4	ecotone	none	present	none	sand and silt	20	abundant and fine	none	polihumus	3	1	2	2	3	1	2
293	643	T	11	22	4	239.05	478.1	Ilybius obscurus	Dytiscidae	Predators	1	0	0	2	2013.05.01	wiosna	23	Jonkowo	Olsztyńskie	Distrophic	dense macrophyte	4	ecotone	none	present	none	sand and silt	20	abundant and fine	none	polihumus	3	1	2	2	3	1	2
293	643	E	3.6	198	2	8.5	467.5	Noterus crassicornis	Noteridae	Predators	1	0	0	55	2013.05.01	wiosna	23	Jonkowo	Olsztyńskie	Distrophic	dense macrophyte	4	ecotone	none	present	none	sand and silt	20	abundant and fine	none	polihumus	3	1	2	2	3	1	2
293	643	T	2.8	11.2	1	8.5	34	Anacaena lutescens	Hydrophilidae	Saprophages	0	0	1	4	2013.05.01	wiosna	23	Jonkowo	Olsztyńskie	Distrophic	dense macrophyte	4	ecotone	none	present	none	sand and silt	20	abundant and fine	none	polihumus	3	1	2	2	3	1	2
293	643	E	4	4	2	5.91	5.91	Coelostoma orbiculare	Hydrophilidae	Saprophages	0	0	1	1	2013.05.01	wiosna	23	Jonkowo	Olsztyńskie	Distrophic	dense macrophyte	4	ecotone	none	present	none	sand and silt	20	abundant and fine	none	polihumus	3	1	2	2	3	1	2
293	643	E	5.1	5.1	3	40.35	40.35	Coelambus impressopunctatus	Dytiscidae	Predators	1	0	0	1	2013.05.01	wiosna	23	Jonkowo	Olsztyńskie	Distrophic	dense macrophyte	4	ecotone	none	present	none	sand and silt	20	abundant and fine	none	polihumus	3	1	2	2	3	1	2
293	643	E	3.3	3.3	2	8.5	8.5	Hygrotus inaequalis	Dytiscidae	Predators	1	0	0	1	2013.05.01	wiosna	23	Jonkowo	Olsztyńskie	Distrophic	dense macrophyte	4	ecotone	none	present	none	sand and silt	20	abundant and fine	none	polihumus	3	1	2	2	3	1	2
293	643	E	6	12	3	40.35	80.7	Enochrus ochropterus	Hydrophilidae	Saprophages	0	0	1	2	2013.05.01	wiosna	23	Jonkowo	Olsztyńskie	Distrophic	dense macrophyte	4	ecotone	none	present	none	sand and silt	20	abundant and fine	none	polihumus	3	1	2	2	3	1	2
293	643	T	3.9	19.5	2	8.5	42.5	Enochrus coarctatus	Hydrophilidae	Saprophages	0	0	1	5	2013.05.01	wiosna	23	Jonkowo	Olsztyńskie	Distrophic	dense macrophyte	4	ecotone	none	present	none	sand and silt	20	abundant and fine	none	polihumus	3	1	2	2	3	1	2
293	643	T	2.4	2.4	1	5.91	5.91	Hydroporus neglectus	Dytiscidae	Predators	1	0	0	1	2013.05.01	wiosna	23	Jonkowo	Olsztyńskie	Distrophic	dense macrophyte	4	ecotone	none	present	none	sand and silt	20	abundant and fine	none	polihumus	3	1	2	2	3	1	2
294	644	E	3.6	169.2	2	8.5	399.5	Noterus crassicornis	Noteridae	Predators	1	0	0	47	2013.05.01	wiosna	8	Białe k.Wipsowa	Olsztyńskie	Distrophic	sphagnum mat	5	pressed Sphagnum mat	none	present	none	sphagnum	10	none	none	polihumus	4	3	3	1	1	1	2
294	644	E	4.5	18	2	8.5	34	Laccophilus minutus	Dytiscidae	Predators	1	0	0	4	2013.05.01	wiosna	8	Białe k.Wipsowa	Olsztyńskie	Distrophic	sphagnum mat	2	ecotone	none	present	none	sphagnum	30	none	none	polihumus	4	1	3	3	1	1	2
294	644	E	4	20	2	5.91	29.55	Coelostoma orbiculare	Hydrophilidae	Saprophages	0	0	1	5	2013.05.01	wiosna	8	Białe k.Wipsowa	Olsztyńskie	Distrophic	sphagnum mat	2	ecotone	none	present	none	sphagnum	30	none	none	polihumus	4	1	3	3	1	1	2
294	644	T	2.8	16.8	1	8.5	51	Anacaena lutescens	Hydrophilidae	Saprophages	0	0	1	6	2013.05.01	wiosna	8	Białe k.Wipsowa	Olsztyńskie	Distrophic	sphagnum mat	2	ecotone	none	present	none	sphagnum	30	none	none	polihumus	4	1	3	3	1	1	2
294	644	E	5	40	3	40.35	322.8	Helochares griseus	Hydrophilidae	Saprophages	0	0	1	8	2013.05.01	wiosna	8	Białe k.Wipsowa	Olsztyńskie	Distrophic	sphagnum mat	2	ecotone	none	present	none	sphagnum	30	none	none	polihumus	4	1	3	3	1	1	2
294	644	E	6	6	3	40.35	40.35	Enochrus ochropterus	Hydrophilidae	Saprophages	0	0	1	1	2013.05.01	wiosna	8	Białe k.Wipsowa	Olsztyńskie	Distrophic	sphagnum mat	2	ecotone	none	present	none	sphagnum	30	none	none	polihumus	4	1	3	3	1	1	2
294	644	T	3.9	11.7	2	8.5	25.5	Enochrus coarctatus	Hydrophilidae	Saprophages	0	0	1	3	2013.05.01	wiosna	8	Białe k.Wipsowa	Olsztyńskie	Distrophic	sphagnum mat	2	ecotone	none	present	none	sphagnum	30	none	none	polihumus	4	1	3	3	1	1	2
294	644	T	3.1	9.3	2	8.5	25.5	Hydroporus tristis	Dytiscidae	Predators	1	0	0	3	2013.05.01	wiosna	8	Białe k.Wipsowa	Olsztyńskie	Distrophic	sphagnum mat	2	ecotone	none	present	none	sphagnum	30	none	none	polihumus	4	1	3	3	1	1	2
294	644	E	7.4	7.4	3	40.35	40.35	Agabus congener	Dytiscidae	Predators	1	0	0	1	2013.05.01	wiosna	8	Białe k.Wipsowa	Olsztyńskie	Distrophic	sphagnum mat	2	ecotone	none	present	none	sphagnum	30	none	none	polihumus	4	1	3	3	1	1	2
294	644	E	11.5	11.5	4	239.05	239.05	Rhantus pulverosus	Dytiscidae	Predators	1	0	0	1	2013.05.01	wiosna	8	Białe k.Wipsowa	Olsztyńskie	Distrophic	sphagnum mat	2	ecotone	none	present	none	sphagnum	30	none	none	polihumus	4	1	3	3	1	1	2
295	645	T	3.9	3.9	2	8.5	8.5	Enochrus coarctatus	Hydrophilidae	Saprophages	0	0	1	1	2012.05.13	wiosna	19	Żabie	Olsztyńskie	Distrophic	sphagnum mat	5	pressed Sphagnum mat	none	present	none	sphagnum	3	none	none	polihumus	4	3	3	1	1	1	2
296	646	E	6	12	3	40.35	80.7	Enochrus ochropterus	Hydrophilidae	Saprophages	0	0	1	2	2012.05.13	wiosna	19	Żabie	Olsztyńskie	Distrophic	sphagnum mat	5	pressed Sphagnum mat	none	present	none	sphagnum	4	none	none	polihumus	4	3	3	1	1	1	2
296	646	E	3.6	7.2	2	8.5	17	Noterus crassicornis	Noteridae	Predators	1	0	0	2	2012.05.13	wiosna	19	Żabie	Olsztyńskie	Distrophic	sphagnum mat	5	pressed Sphagnum mat	none	present	none	sphagnum	5	none	none	polihumus	4	3	3	1	1	1	2
296	646	E	5	5	3	40.35	40.35	Helochares griseus	Hydrophilidae	Saprophages	0	0	1	1	2012.05.13	wiosna	19	Żabie	Olsztyńskie	Distrophic	sphagnum mat	5	pressed Sphagnum mat	none	present	none	sphagnum	6	none	none	polihumus	4	3	3	1	1	1	2
297	647	E	3.6	10.8	2	8.5	25.5	Noterus crassicornis	Noteridae	Predators	1	0	0	3	2012.05.13	wiosna	19	Żabie	Olsztyńskie	Distrophic	sphagnum mat	5	pressed Sphagnum mat	none	present	none	sphagnum	7	none	none	polihumus	4	3	3	1	1	1	2
297	647	T	3.9	19.5	2	8.5	42.5	Enochrus coarctatus	Hydrophilidae	Saprophages	0	0	1	5	2012.05.13	wiosna	19	Żabie	Olsztyńskie	Distrophic	sphagnum mat	5	pressed Sphagnum mat	none	present	none	sphagnum	8	none	none	polihumus	4	3	3	1	1	1	2
297	647	T	2.8	2.8	1	5.91	5.91	Anacaena lutescens	Hydrophilidae	Saprophages	0	0	1	1	2012.05.13	wiosna	19	Żabie	Olsztyńskie	Distrophic	sphagnum mat	5	pressed Sphagnum mat	none	present	none	sphagnum	9	none	none	polihumus	4	3	3	1	1	1	2
298	648	T	3.9	15.6	2	8.5	34	Enochrus coarctatus	Hydrophilidae	Saprophages	0	0	1	4	2012.05.19	wiosna	37	Kośno	Olsztyńskie	Distrophic	sphagnum mat	5	pressed Sphagnum mat	none	present	none	sphagnum	10	none	none	polihumus	4	3	3	1	1	1	2
298	648	T	3.7	3.7	2	8.5	8.5	Enochrus affinis	Hydrophilidae	Saprophages	0	0	1	1	2012.05.19	wiosna	37	Kośno	Olsztyńskie	Distrophic	sphagnum mat	5	pressed Sphagnum mat	none	present	none	sphagnum	10	none	none	polihumus	4	3	3	1	1	1	2
298	648	E	6	6	3	40.35	40.35	Enochrus ochropterus	Hydrophilidae	Saprophages	0	0	1	1	2012.05.19	wiosna	37	Kośno	Olsztyńskie	Distrophic	sphagnum mat	5	pressed Sphagnum mat	none	present	none	sphagnum	10	none	none	polihumus	4	3	3	1	1	1	2
298	648	T	2.8	2.8	1	5.91	5.91	Anacaena lutescens	Hydrophilidae	Saprophages	0	0	1	1	2012.05.19	wiosna	37	Kośno	Olsztyńskie	Distrophic	sphagnum mat	5	pressed Sphagnum mat	none	present	none	sphagnum	10	none	none	polihumus	4	3	3	1	1	1	2
298	648	T	3.1	9.3	2	8.5	25.5	Hydroporus tristis	Dytiscidae	Predators	1	0	0	3	2012.05.19	wiosna	37	Kośno	Olsztyńskie	Distrophic	sphagnum mat	5	pressed Sphagnum mat	none	present	none	sphagnum	10	none	none	polihumus	4	3	3	1	1	1	2
298	648	T	2.7	10.8	1	5.91	23.64	Hydroporus umbrosus	Dytiscidae	Predators	1	0	0	4	2012.05.19	wiosna	37	Kośno	Olsztyńskie	Distrophic	sphagnum mat	5	pressed Sphagnum mat	none	present	none	sphagnum	10	none	none	polihumus	4	3	3	1	1	1	2
298	648	T	2.7	5.4	1	5.91	11.82	Hydroporus obscurus	Dytiscidae	Predators	1	0	0	2	2012.05.19	wiosna	37	Kośno	Olsztyńskie	Distrophic	sphagnum mat	5	pressed Sphagnum mat	none	present	none	sphagnum	10	none	none	polihumus	4	3	3	1	1	1	2
299	649	E	3.6	21.6	2	8.5	51	Noterus crassicornis	Noteridae	Predators	1	0	0	6	2012.05.13	wiosna	19	Żabie	Olsztyńskie	Distrophic	sphagnum mat	2	ecotone	none	present	none	sphagnum	26	none	none	polihumus	4	1	3	2	1	1	2
299	649	T	3.9	15.6	2	8.5	34	Enochrus coarctatus	Hydrophilidae	Saprophages	0	0	1	4	2012.05.13	wiosna	19	Żabie	Olsztyńskie	Distrophic	sphagnum mat	2	ecotone	none	present	none	sphagnum	27	none	none	polihumus	4	1	3	2	1	1	2
299	649	E	5	5	3	40.35	40.35	Helochares griseus	Hydrophilidae	Saprophages	0	0	1	1	2012.05.13	wiosna	19	Żabie	Olsztyńskie	Distrophic	sphagnum mat	2	ecotone	none	present	none	sphagnum	28	none	none	polihumus	4	1	3	2	1	1	2
299	649	T	2.8	5.6	1	8.5	17	Anacaena lutescens	Hydrophilidae	Saprophages	0	0	1	2	2012.05.13	wiosna	19	Żabie	Olsztyńskie	Distrophic	sphagnum mat	2	ecotone	none	present	none	sphagnum	29	none	none	polihumus	4	1	3	2	1	1	2
300	650	E	5	5	3	40.35	40.35	Helochares griseus	Hydrophilidae	Saprophages	0	0	1	1	2012.05.15	wiosna	8	Białe k.Wipsowa	Olsztyńskie	Distrophic	sphagnum mat	2	ecotone	none	present	none	sphagnum	30	none	none	polihumus	4	1	3	3	1	1	2
300	650	T	3.7	14.8	2	8.5	34	Enochrus affinis	Hydrophilidae	Saprophages	0	0	1	4	2012.05.15	wiosna	8	Białe k.Wipsowa	Olsztyńskie	Distrophic	sphagnum mat	2	ecotone	none	present	none	sphagnum	30	none	none	polihumus	4	1	3	3	1	1	2
300	650	T	2.7	18.9	1	8.5	59.5	Hydroporus umbrosus	Dytiscidae	Predators	1	0	0	7	2012.05.15	wiosna	8	Białe k.Wipsowa	Olsztyńskie	Distrophic	sphagnum mat	2	ecotone	none	present	none	sphagnum	30	none	none	polihumus	4	1	3	3	1	1	2
300	650	T	4	4	2	8.5	8.5	Hydroporus memnonius	Dytiscidae	Predators	1	0	0	1	2012.05.15	wiosna	8	Białe k.Wipsowa	Olsztyńskie	Distrophic	sphagnum mat	2	ecotone	none	present	none	sphagnum	30	none	none	polihumus	4	1	3	3	1	1	2
301	651	T	2.8	5.6	1	8.5	17	Anacaena lutescens	Hydrophilidae	Saprophages	0	0	1	2	2012.05.13	wiosna	32	Motylek	Olsztyńskie	Distrophic	sphagnum mat	2	ecotone	none	present	none	sphagnum	20	none	none	polihumus	4	1	3	2	1	1	2
301	651	E	3.6	10.8	2	8.5	25.5	Noterus crassicornis	Noteridae	Predators	1	0	0	3	2012.05.13	wiosna	32	Motylek	Olsztyńskie	Distrophic	sphagnum mat	2	ecotone	none	present	none	sphagnum	20	none	none	polihumus	4	1	3	2	1	1	2
301	651	E	14.2	14.2	4	239.05	239.05	Hydaticus seminiger	Dytiscidae	Predators	1	0	0	1	2012.05.13	wiosna	32	Motylek	Olsztyńskie	Distrophic	sphagnum mat	2	ecotone	none	present	none	sphagnum	20	none	none	polihumus	4	1	3	2	1	1	2
301	651	T	3.9	11.7	2	8.5	25.5	Hydroporus erythrocephalus	Dytiscidae	Predators	1	0	0	3	2012.05.13	wiosna	32	Motylek	Olsztyńskie	Distrophic	sphagnum mat	2	ecotone	none	present	none	sphagnum	20	none	none	polihumus	4	1	3	2	1	1	2
302	652	E	3.6	7.2	2	8.5	17	Noterus crassicornis	Noteridae	Predators	1	0	0	2	2012.05.13	wiosna	19	Żabie	Olsztyńskie	Distrophic	sphagnum mat	2	ecotone	none	present	none	sphagnum	21	none	none	polihumus	4	1	3	2	1	1	2
302	652	E	4.3	4.3	2	8.5	8.5	Noterus clavicornis	Noteridae	Predators	1	0	0	1	2012.05.13	wiosna	19	Żabie	Olsztyńskie	Distrophic	sphagnum mat	2	ecotone	none	present	none	sphagnum	22	none	none	polihumus	4	1	3	2	1	1	2
303	653	E	3.6	7.2	2	8.5	17	Noterus crassicornis	Noteridae	Predators	1	0	0	2	2012.05.13	wiosna	19	Żabie	Olsztyńskie	Distrophic	sphagnum mat	2	ecotone	none	present	none	sphagnum	23	none	none	polihumus	4	1	3	2	1	1	2
303	653	T	2.8	11.2	1	8.5	34	Anacaena lutescens	Hydrophilidae	Saprophages	0	0	1	4	2012.05.13	wiosna	19	Żabie	Olsztyńskie	Distrophic	sphagnum mat	2	ecotone	none	present	none	sphagnum	24	none	none	polihumus	4	1	3	2	1	1	2
303	653	T	3.7	7.4	2	8.5	17	Enochrus affinis	Hydrophilidae	Saprophages	0	0	1	2	2012.05.13	wiosna	19	Żabie	Olsztyńskie	Distrophic	sphagnum mat	2	ecotone	none	present	none	sphagnum	25	none	none	polihumus	4	1	3	2	1	1	2
303	653	A	2.1	2.1	1	5.91	5.91	Hydroglyphus pusillus	Dytiscidae	Predators	1	0	0	1	2012.05.13	wiosna	19	Żabie	Olsztyńskie	Distrophic	sphagnum mat	2	ecotone	none	present	none	sphagnum	26	none	none	polihumus	4	1	3	2	1	1	2
304	654	E	14.25	14.25	4	239.05	239.05	Graphoderus cinereus	Dytiscidae	Predators	1	0	0	1	2012.05.19	wiosna	37	Kośno	Olsztyńskie	Distrophic	sphagnum mat	2	coves and ponds	none	present	none	sphagnum	30	none	none	polihumus	4	2	3	3	1	1	2
304	654	E	3.6	3.6	2	8.5	8.5	Noterus crassicornis	Noteridae	Predators	1	0	0	1	2012.05.19	wiosna	37	Kośno	Olsztyńskie	Distrophic	sphagnum mat	2	coves and ponds	none	present	none	sphagnum	30	none	none	polihumus	4	2	3	3	1	1	2
304	654	T	3.7	3.7	2	8.5	8.5	Enochrus affinis	Hydrophilidae	Saprophages	0	0	1	1	2012.05.19	wiosna	37	Kośno	Olsztyńskie	Distrophic	sphagnum mat	2	coves and ponds	none	present	none	sphagnum	30	none	none	polihumus	4	2	3	3	1	1	2
304	654	T	3.9	7.8	2	8.5	17	Enochrus coarctatus	Hydrophilidae	Saprophages	0	0	1	2	2012.05.19	wiosna	37	Kośno	Olsztyńskie	Distrophic	sphagnum mat	2	coves and ponds	none	present	none	sphagnum	30	none	none	polihumus	4	2	3	3	1	1	2
305	655	E	3.6	3.6	2	8.5	8.5	Noterus crassicornis	Noteridae	Predators	1	0	0	1	2012.05.13	wiosna	19	Żabie	Olsztyńskie	Distrophic	sphagnum mat	2	coves and ponds	none	present	none	sphagnum	31	none	none	polihumus	4	2	3	3	1	1	2
305	655	T	3.9	3.9	2	8.5	8.5	Enochrus coarctatus	Hydrophilidae	Saprophages	0	0	1	1	2012.05.13	wiosna	19	Żabie	Olsztyńskie	Distrophic	sphagnum mat	2	coves and ponds	none	present	none	sphagnum	32	none	none	polihumus	4	2	3	3	1	1	2
306	656	E	2.75	2.75	1	5.91	5.91	Hydrochus carinatus	Hydrophilidae	Saprophages	0	0	1	1	2012.05.13	wiosna	32	Motylek	Olsztyńskie	Distrophic	sphagnum mat	5	pressed Sphagnum mat	none	present	none	sphagnum	10	none	none	polihumus	4	3	3	1	1	1	2
306	656	E	6	6	3	40.35	40.35	Enochrus ochropterus	Hydrophilidae	Saprophages	0	0	1	1	2012.05.13	wiosna	32	Motylek	Olsztyńskie	Distrophic	sphagnum mat	5	pressed Sphagnum mat	none	present	none	sphagnum	10	none	none	polihumus	4	3	3	1	1	1	2
306	656	E	3.6	3.6	2	8.5	8.5	Noterus crassicornis	Noteridae	Predators	1	0	0	1	2012.05.13	wiosna	32	Motylek	Olsztyńskie	Distrophic	sphagnum mat	5	pressed Sphagnum mat	none	present	none	sphagnum	10	none	none	polihumus	4	3	3	1	1	1	2
306	656	T	3.9	3.9	2	8.5	8.5	Enochrus coarctatus	Hydrophilidae	Saprophages	0	0	1	1	2012.05.13	wiosna	32	Motylek	Olsztyńskie	Distrophic	sphagnum mat	5	pressed Sphagnum mat	none	present	none	sphagnum	10	none	none	polihumus	4	3	3	1	1	1	2
307	657	E	3.6	111.6	2	8.5	263.5	Noterus crassicornis	Noteridae	Predators	1	0	0	31	2012.05.15	wiosna	8	Białe k.Wipsowa	Olsztyńskie	Distrophic	sphagnum mat	2	ecotone	none	present	none	sphagnum	30	none	none	polihumus	4	1	3	3	1	1	2
307	657	E	5	45	3	40.35	363.15	Helochares griseus	Hydrophilidae	Saprophages	0	0	1	9	2012.05.15	wiosna	8	Białe k.Wipsowa	Olsztyńskie	Distrophic	sphagnum mat	2	ecotone	none	present	none	sphagnum	30	none	none	polihumus	4	1	3	3	1	1	2
307	657	E	4	20	2	5.91	29.55	Coelostoma orbiculare	Hydrophilidae	Saprophages	0	0	1	5	2012.05.15	wiosna	8	Białe k.Wipsowa	Olsztyńskie	Distrophic	sphagnum mat	2	ecotone	none	present	none	sphagnum	30	none	none	polihumus	4	1	3	3	1	1	2
307	657	T	2.8	11.2	1	8.5	34	Anacaena lutescens	Hydrophilidae	Saprophages	0	0	1	4	2012.05.15	wiosna	8	Białe k.Wipsowa	Olsztyńskie	Distrophic	sphagnum mat	2	ecotone	none	present	none	sphagnum	30	none	none	polihumus	4	1	3	3	1	1	2
307	657	T	3.7	25.9	2	8.5	59.5	Enochrus affinis	Hydrophilidae	Saprophages	0	0	1	7	2012.05.15	wiosna	8	Białe k.Wipsowa	Olsztyńskie	Distrophic	sphagnum mat	2	ecotone	none	present	none	sphagnum	30	none	none	polihumus	4	1	3	3	1	1	2
307	657	E	6	48	3	40.35	322.8	Enochrus ochropterus	Hydrophilidae	Saprophages	0	0	1	8	2012.05.15	wiosna	8	Białe k.Wipsowa	Olsztyńskie	Distrophic	sphagnum mat	2	ecotone	none	present	none	sphagnum	30	none	none	polihumus	4	1	3	3	1	1	2
307	657	E	2.75	5.5	1	8.5	17	Hydrochus carinatus	Hydrophilidae	Saprophages	0	0	1	2	2012.05.15	wiosna	8	Białe k.Wipsowa	Olsztyńskie	Distrophic	sphagnum mat	2	ecotone	none	present	none	sphagnum	30	none	none	polihumus	4	1	3	3	1	1	2
307	657	A	3.65	3.65	2	8.5	8.5	Helophorus minutus	Hydrophilidae	Saprophages	0	0	1	1	2012.05.15	wiosna	8	Białe k.Wipsowa	Olsztyńskie	Distrophic	sphagnum mat	2	ecotone	none	present	none	sphagnum	30	none	none	polihumus	4	1	3	3	1	1	2
308	658	E	3.6	50.4	2	8.5	119	Noterus crassicornis	Noteridae	Predators	1	0	0	14	2012.05.13	wiosna	32	Motylek	Olsztyńskie	Distrophic	sphagnum mat	5	pressed Sphagnum mat	none	present	none	sphagnum	10	none	none	polihumus	4	3	3	1	1	1	2
308	658	T	2.8	2.8	1	5.91	5.91	Anacaena lutescens	Hydrophilidae	Saprophages	0	0	1	1	2012.05.13	wiosna	32	Motylek	Olsztyńskie	Distrophic	sphagnum mat	5	pressed Sphagnum mat	none	present	none	sphagnum	10	none	none	polihumus	4	3	3	1	1	1	2
308	658	T	3.9	3.9	2	8.5	8.5	Enochrus coarctatus	Hydrophilidae	Saprophages	0	0	1	1	2012.05.13	wiosna	32	Motylek	Olsztyńskie	Distrophic	sphagnum mat	5	pressed Sphagnum mat	none	present	none	sphagnum	10	none	none	polihumus	4	3	3	1	1	1	2
309	659	T	2.8	30.8	1	5.91	65.01	Anacaena lutescens	Hydrophilidae	Saprophages	0	0	1	11	2012.05.15	wiosna	8	Białe k.Wipsowa	Olsztyńskie	Distrophic	sphagnum mat	5	pressed Sphagnum mat	none	present	none	sphagnum	10	none	none	polihumus	4	3	3	1	1	1	2
309	659	E	3.6	3.6	2	8.5	8.5	Noterus crassicornis	Noteridae	Predators	1	0	0	1	2012.05.15	wiosna	8	Białe k.Wipsowa	Olsztyńskie	Distrophic	sphagnum mat	5	pressed Sphagnum mat	none	present	none	sphagnum	10	none	none	polihumus	4	3	3	1	1	1	2
309	659	T	3.9	3.9	2	8.5	8.5	Enochrus coarctatus	Hydrophilidae	Saprophages	0	0	1	1	2012.05.15	wiosna	8	Białe k.Wipsowa	Olsztyńskie	Distrophic	sphagnum mat	5	pressed Sphagnum mat	none	present	none	sphagnum	10	none	none	polihumus	4	3	3	1	1	1	2
309	659	T	3.1	21.7	2	8.5	59.5	Hydroporus tristis	Dytiscidae	Predators	1	0	0	7	2012.05.15	wiosna	8	Białe k.Wipsowa	Olsztyńskie	Distrophic	sphagnum mat	5	pressed Sphagnum mat	none	present	none	sphagnum	10	none	none	polihumus	4	3	3	1	1	1	2
309	659	T	2.7	5.4	1	5.91	11.82	Hydroporus umbrosus	Dytiscidae	Predators	1	0	0	2	2012.05.15	wiosna	8	Białe k.Wipsowa	Olsztyńskie	Distrophic	sphagnum mat	5	pressed Sphagnum mat	none	present	none	sphagnum	10	none	none	polihumus	4	3	3	1	1	1	2
309	659	T	2.7	8.1	1	5.91	17.73	Hydroporus obscurus	Dytiscidae	Predators	1	0	0	3	2012.05.15	wiosna	8	Białe k.Wipsowa	Olsztyńskie	Distrophic	sphagnum mat	5	pressed Sphagnum mat	none	present	none	sphagnum	10	none	none	polihumus	4	3	3	1	1	1	2
310	660	E	3.6	57.6	2	8.5	136	Noterus crassicornis	Noteridae	Predators	1	0	0	16	2012.05.13	wiosna	32	Motylek	Olsztyńskie	Distrophic	sphagnum mat	5	pressed Sphagnum mat	none	present	none	sphagnum	10	none	none	polihumus	4	3	3	1	1	1	2
310	660	T	3.9	3.9	2	8.5	8.5	Enochrus coarctatus	Hydrophilidae	Saprophages	0	0	1	1	2012.05.13	wiosna	32	Motylek	Olsztyńskie	Distrophic	sphagnum mat	5	pressed Sphagnum mat	none	present	none	sphagnum	10	none	none	polihumus	4	3	3	1	1	1	2
311	661	E	3.6	50.4	2	8.5	119	Noterus crassicornis	Noteridae	Predators	1	0	0	14	2012.05.19	wiosna	37	Kośno	Olsztyńskie	Distrophic	sphagnum mat	2	ecotone	none	present	none	sphagnum	30	none	none	polihumus	4	1	3	3	1	1	2
311	661	E	5	5	3	40.35	40.35	Helochares griseus	Hydrophilidae	Saprophages	0	0	1	1	2012.05.19	wiosna	37	Kośno	Olsztyńskie	Distrophic	sphagnum mat	2	ecotone	none	present	none	sphagnum	30	none	none	polihumus	4	1	3	3	1	1	2
311	661	T	3.7	7.4	2	8.5	17	Enochrus affinis	Hydrophilidae	Saprophages	0	0	1	2	2012.05.19	wiosna	37	Kośno	Olsztyńskie	Distrophic	sphagnum mat	2	ecotone	none	present	none	sphagnum	30	none	none	polihumus	4	1	3	3	1	1	2
311	661	E	4.3	4.3	2	8.5	8.5	Noterus clavicornis	Noteridae	Predators	1	0	0	1	2012.05.19	wiosna	37	Kośno	Olsztyńskie	Distrophic	sphagnum mat	2	ecotone	none	present	none	sphagnum	30	none	none	polihumus	4	1	3	3	1	1	2
311	661	E	5.1	5.1	3	40.35	40.35	Enochrus quadripunctatus	Hydrophilidae	Saprophages	0	0	1	1	2012.05.19	wiosna	37	Kośno	Olsztyńskie	Distrophic	sphagnum mat	2	ecotone	none	present	none	sphagnum	30	none	none	polihumus	4	1	3	3	1	1	2
311	661	A	3.65	3.65	2	8.5	8.5	Helophorus minutus	Hydrophilidae	Saprophages	0	0	1	1	2012.05.19	wiosna	37	Kośno	Olsztyńskie	Distrophic	sphagnum mat	2	ecotone	none	present	none	sphagnum	30	none	none	polihumus	4	1	3	3	1	1	2
311	661	E	1.85	1.85	1	5.91	5.91	Limnebius parvulus	Hydraenidae	Saprophages	0	0	1	1	2012.05.19	wiosna	37	Kośno	Olsztyńskie	Distrophic	sphagnum mat	2	ecotone	none	present	none	sphagnum	30	none	none	polihumus	4	1	3	3	1	1	2
312	662	E	17.3	69.2	4	239.05	956.2	Acilius sulcatus	Dytiscidae	Predators	1	0	0	4	2012.05.13	wiosna	32	Motylek	Olsztyńskie	Distrophic	sphagnum mat	2	ecotone	none	present	none	sphagnum	10	none	none	polihumus	4	1	3	1	1	1	2
312	662	A	2.8	2.8	1	8.5	8.5	Laccobius minutus	Dytiscidae	Predators	1	0	0	1	2012.05.13	wiosna	32	Motylek	Olsztyńskie	Distrophic	sphagnum mat	2	ecotone	none	present	none	sphagnum	10	none	none	polihumus	4	1	3	1	1	1	2
312	662	E	6	6	3	40.35	40.35	Enochrus ochropterus	Hydrophilidae	Saprophages	0	0	1	1	2012.05.13	wiosna	32	Motylek	Olsztyńskie	Distrophic	sphagnum mat	2	ecotone	none	present	none	sphagnum	10	none	none	polihumus	4	1	3	1	1	1	2
312	662	E	3.6	3.6	2	8.5	8.5	Noterus crassicornis	Noteridae	Predators	1	0	0	1	2012.05.13	wiosna	32	Motylek	Olsztyńskie	Distrophic	sphagnum mat	2	ecotone	none	present	none	sphagnum	10	none	none	polihumus	4	1	3	1	1	1	2
313	663	E	17.3	34.6	4	239.05	478.1	Acilius sulcatus	Dytiscidae	Predators	1	0	0	2	2012.05.15	wiosna	8	Białe k.Wipsowa	Olsztyńskie	Distrophic	sphagnum mat	2	coves and ponds	none	present	none	sphagnum	20	none	none	polihumus	4	2	3	2	1	1	2
313	663	T	2.8	19.6	1	8.5	59.5	Anacaena lutescens	Hydrophilidae	Saprophages	0	0	1	7	2012.05.15	wiosna	8	Białe k.Wipsowa	Olsztyńskie	Distrophic	sphagnum mat	2	coves and ponds	none	present	none	sphagnum	20	none	none	polihumus	4	2	3	2	1	1	2
313	663	E	3.6	14.4	2	8.5	34	Noterus crassicornis	Noteridae	Predators	1	0	0	4	2012.05.15	wiosna	8	Białe k.Wipsowa	Olsztyńskie	Distrophic	sphagnum mat	2	coves and ponds	none	present	none	sphagnum	20	none	none	polihumus	4	2	3	2	1	1	2
313	663	E	4	4	2	5.91	5.91	Coelostoma orbiculare	Hydrophilidae	Saprophages	0	0	1	1	2012.05.15	wiosna	8	Białe k.Wipsowa	Olsztyńskie	Distrophic	sphagnum mat	2	coves and ponds	none	present	none	sphagnum	20	none	none	polihumus	4	2	3	2	1	1	2
313	663	E	6	24	3	40.35	161.4	Enochrus ochropterus	Hydrophilidae	Saprophages	0	0	1	4	2012.05.15	wiosna	8	Białe k.Wipsowa	Olsztyńskie	Distrophic	sphagnum mat	2	coves and ponds	none	present	none	sphagnum	20	none	none	polihumus	4	2	3	2	1	1	2
313	663	E	5	10	3	40.35	80.7	Helochares griseus	Hydrophilidae	Saprophages	0	0	1	2	2012.05.15	wiosna	8	Białe k.Wipsowa	Olsztyńskie	Distrophic	sphagnum mat	2	coves and ponds	none	present	none	sphagnum	20	none	none	polihumus	4	2	3	2	1	1	2
313	663	T	3.7	11.1	2	8.5	25.5	Enochrus affinis	Hydrophilidae	Saprophages	0	0	1	3	2012.05.15	wiosna	8	Białe k.Wipsowa	Olsztyńskie	Distrophic	sphagnum mat	2	coves and ponds	none	present	none	sphagnum	20	none	none	polihumus	4	2	3	2	1	1	2
313	663	E	5.7	5.7	3	40.35	40.35	Gyrinus substriatus	Gyrinidae	Predators	1	0	0	1	2012.05.15	wiosna	8	Białe k.Wipsowa	Olsztyńskie	Distrophic	sphagnum mat	2	coves and ponds	none	present	none	sphagnum	20	none	none	polihumus	4	2	3	2	1	1	2
313	663	T	3.1	3.1	2	8.5	8.5	Hydroporus tristis	Dytiscidae	Predators	1	0	0	1	2012.05.15	wiosna	8	Białe k.Wipsowa	Olsztyńskie	Distrophic	sphagnum mat	2	coves and ponds	none	present	none	sphagnum	20	none	none	polihumus	4	2	3	2	1	1	2
314	664	E	3.6	39.6	2	8.5	93.5	Noterus crassicornis	Noteridae	Predators	1	0	0	11	2012.05.15	wiosna	8	Białe k.Wipsowa	Olsztyńskie	Distrophic	sphagnum mat	2	ecotone	none	present	none	sphagnum	20	none	none	polihumus	4	1	3	2	1	1	2
314	664	T	3.9	3.9	2	8.5	8.5	Enochrus coarctatus	Hydrophilidae	Saprophages	0	0	1	1	2012.05.15	wiosna	8	Białe k.Wipsowa	Olsztyńskie	Distrophic	sphagnum mat	2	ecotone	none	present	none	sphagnum	20	none	none	polihumus	4	1	3	2	1	1	2
314	664	T	3.7	7.4	2	8.5	17	Enochrus affinis	Hydrophilidae	Saprophages	0	0	1	2	2012.05.15	wiosna	8	Białe k.Wipsowa	Olsztyńskie	Distrophic	sphagnum mat	2	ecotone	none	present	none	sphagnum	20	none	none	polihumus	4	1	3	2	1	1	2
314	664	E	3.3	3.3	2	8.5	8.5	Hygrotus inaequalis	Dytiscidae	Predators	1	0	0	1	2012.05.15	wiosna	8	Białe k.Wipsowa	Olsztyńskie	Distrophic	sphagnum mat	2	ecotone	none	present	none	sphagnum	20	none	none	polihumus	4	1	3	2	1	1	2
314	664	E	5	5	3	40.35	40.35	Helochares griseus	Hydrophilidae	Saprophages	0	0	1	1	2012.05.15	wiosna	8	Białe k.Wipsowa	Olsztyńskie	Distrophic	sphagnum mat	2	ecotone	none	present	none	sphagnum	20	none	none	polihumus	4	1	3	2	1	1	2
314	664	E	6	6	3	40.35	40.35	Enochrus ochropterus	Hydrophilidae	Saprophages	0	0	1	1	2012.05.15	wiosna	8	Białe k.Wipsowa	Olsztyńskie	Distrophic	sphagnum mat	2	ecotone	none	present	none	sphagnum	20	none	none	polihumus	4	1	3	2	1	1	2
314	664	T	2.8	16.8	1	8.5	51	Anacaena lutescens	Hydrophilidae	Saprophages	0	0	1	6	2012.05.15	wiosna	8	Białe k.Wipsowa	Olsztyńskie	Distrophic	sphagnum mat	2	ecotone	none	present	none	sphagnum	20	none	none	polihumus	4	1	3	2	1	1	2
314	664	T	2.7	5.4	1	8.5	17	Hydroporus obscurus	Dytiscidae	Predators	1	0	0	2	2012.05.15	wiosna	8	Białe k.Wipsowa	Olsztyńskie	Distrophic	sphagnum mat	2	ecotone	none	present	none	sphagnum	20	none	none	polihumus	4	1	3	2	1	1	2
314	664	T	2.7	2.7	1	8.5	8.5	Hydroporus umbrosus	Dytiscidae	Predators	1	0	0	1	2012.05.15	wiosna	8	Białe k.Wipsowa	Olsztyńskie	Distrophic	sphagnum mat	2	ecotone	none	present	none	sphagnum	20	none	none	polihumus	4	1	3	2	1	1	2
315	665	E	17.3	34.6	4	239.05	478.1	Acilius sulcatus	Dytiscidae	Predators	1	0	0	2	2012.05.19	wiosna	37	Kośno	Olsztyńskie	Distrophic	sphagnum mat	2	coves and ponds	none	present	none	sphagnum	20	none	none	polihumus	4	2	3	2	1	1	2
315	665	E	3.6	57.6	2	8.5	136	Noterus crassicornis	Noteridae	Predators	1	0	0	16	2012.05.19	wiosna	37	Kośno	Olsztyńskie	Distrophic	sphagnum mat	2	coves and ponds	none	present	none	sphagnum	20	none	none	polihumus	4	2	3	2	1	1	2
315	665	E	3.3	3.3	2	8.5	8.5	Hygrotus inaequalis	Dytiscidae	Predators	1	0	0	1	2012.05.19	wiosna	37	Kośno	Olsztyńskie	Distrophic	sphagnum mat	2	coves and ponds	none	present	none	sphagnum	20	none	none	polihumus	4	2	3	2	1	1	2
315	665	T	2.8	2.8	1	8.5	8.5	Anacaena lutescens	Hydrophilidae	Saprophages	0	0	1	1	2012.05.19	wiosna	37	Kośno	Olsztyńskie	Distrophic	sphagnum mat	2	coves and ponds	none	present	none	sphagnum	20	none	none	polihumus	4	2	3	2	1	1	2
315	665	T	3.9	3.9	2	8.5	8.5	Enochrus coarctatus	Hydrophilidae	Saprophages	0	0	1	1	2012.05.19	wiosna	37	Kośno	Olsztyńskie	Distrophic	sphagnum mat	2	coves and ponds	none	present	none	sphagnum	20	none	none	polihumus	4	2	3	2	1	1	2
315	665	T	3.7	3.7	2	8.5	8.5	Enochrus affinis	Hydrophilidae	Saprophages	0	0	1	1	2012.05.19	wiosna	37	Kośno	Olsztyńskie	Distrophic	sphagnum mat	2	coves and ponds	none	present	none	sphagnum	20	none	none	polihumus	4	2	3	2	1	1	2
315	665	A	3.65	7.3	2	8.5	17	Helophorus minutus	Hydrophilidae	Saprophages	0	0	1	2	2012.05.19	wiosna	37	Kośno	Olsztyńskie	Distrophic	sphagnum mat	2	coves and ponds	none	present	none	sphagnum	20	none	none	polihumus	4	2	3	2	1	1	2
315	665	T	2.7	2.7	1	8.5	8.5	Hydroporus obscurus	Dytiscidae	Predators	1	0	0	1	2012.05.19	wiosna	37	Kośno	Olsztyńskie	Distrophic	sphagnum mat	2	coves and ponds	none	present	none	sphagnum	20	none	none	polihumus	4	2	3	2	1	1	2
315	665	T	2.7	2.7	1	8.5	8.5	Hydroporus umbrosus	Dytiscidae	Predators	1	0	0	1	2012.05.19	wiosna	37	Kośno	Olsztyńskie	Distrophic	sphagnum mat	2	coves and ponds	none	present	none	sphagnum	20	none	none	polihumus	4	2	3	2	1	1	2
316	666	E	3.6	82.8	2	8.5	195.5	Noterus crassicornis	Noteridae	Predators	1	0	0	23	2012.05.15	wiosna	8	Białe k.Wipsowa	Olsztyńskie	Distrophic	sphagnum mat	2	ecotone	none	present	none	sphagnum	20	none	none	polihumus	4	1	3	2	1	1	2
316	666	E	5	20	3	40.35	161.4	Helochares griseus	Hydrophilidae	Saprophages	0	0	1	4	2012.05.15	wiosna	8	Białe k.Wipsowa	Olsztyńskie	Distrophic	sphagnum mat	2	ecotone	none	present	none	sphagnum	20	none	none	polihumus	4	1	3	2	1	1	2
316	666	E	4	4	2	5.91	5.91	Coelostoma orbiculare	Hydrophilidae	Saprophages	0	0	1	1	2012.05.15	wiosna	8	Białe k.Wipsowa	Olsztyńskie	Distrophic	sphagnum mat	2	ecotone	none	present	none	sphagnum	20	none	none	polihumus	4	1	3	2	1	1	2
316	666	E	4.6	4.6	2	8.5	8.5	Hyphydrus ovatus	Dytiscidae	Predators	1	0	0	1	2012.05.15	wiosna	8	Białe k.Wipsowa	Olsztyńskie	Distrophic	sphagnum mat	2	ecotone	none	present	none	sphagnum	20	none	none	polihumus	4	1	3	2	1	1	2
316	666	T	2.8	2.8	1	8.5	8.5	Anacaena lutescens	Hydrophilidae	Saprophages	0	0	1	1	2012.05.15	wiosna	8	Białe k.Wipsowa	Olsztyńskie	Distrophic	sphagnum mat	2	ecotone	none	present	none	sphagnum	20	none	none	polihumus	4	1	3	2	1	1	2
316	666	E	6	18	3	40.35	121.05	Enochrus ochropterus	Hydrophilidae	Saprophages	0	0	1	3	2012.05.15	wiosna	8	Białe k.Wipsowa	Olsztyńskie	Distrophic	sphagnum mat	2	ecotone	none	present	none	sphagnum	20	none	none	polihumus	4	1	3	2	1	1	2
316	666	T	3.7	14.8	2	8.5	34	Enochrus affinis	Hydrophilidae	Saprophages	0	0	1	4	2012.05.15	wiosna	8	Białe k.Wipsowa	Olsztyńskie	Distrophic	sphagnum mat	2	ecotone	none	present	none	sphagnum	20	none	none	polihumus	4	1	3	2	1	1	2
316	666	T	2.4	2.4	1	5.91	5.91	Hydroporus neglectus	Dytiscidae	Predators	1	0	0	1	2012.05.15	wiosna	8	Białe k.Wipsowa	Olsztyńskie	Distrophic	sphagnum mat	2	ecotone	none	present	none	sphagnum	20	none	none	polihumus	4	1	3	2	1	1	2
317	667	E	3.6	118.8	2	8.5	280.5	Noterus crassicornis	Noteridae	Predators	1	0	0	33	2012.05.15	wiosna	8	Białe k.Wipsowa	Olsztyńskie	Distrophic	sphagnum mat	2	ecotone	none	present	none	sphagnum	20	none	none	polihumus	4	1	3	2	1	1	2
317	667	E	5	35	3	40.35	282.45	Helochares griseus	Hydrophilidae	Saprophages	0	0	1	7	2012.05.15	wiosna	8	Białe k.Wipsowa	Olsztyńskie	Distrophic	sphagnum mat	2	ecotone	none	present	none	sphagnum	20	none	none	polihumus	4	1	3	2	1	1	2
317	667	T	2.8	19.6	1	8.5	59.5	Anacaena lutescens	Hydrophilidae	Saprophages	0	0	1	7	2012.05.15	wiosna	8	Białe k.Wipsowa	Olsztyńskie	Distrophic	sphagnum mat	2	ecotone	none	present	none	sphagnum	20	none	none	polihumus	4	1	3	2	1	1	2
317	667	E	4	16	2	5.91	23.64	Coelostoma orbiculare	Hydrophilidae	Saprophages	0	0	1	4	2012.05.15	wiosna	8	Białe k.Wipsowa	Olsztyńskie	Distrophic	sphagnum mat	2	ecotone	none	present	none	sphagnum	20	none	none	polihumus	4	1	3	2	1	1	2
317	667	E	5.1	5.1	3	40.35	40.35	Coelambus impressopunctatus	Dytiscidae	Predators	1	0	0	1	2012.05.15	wiosna	8	Białe k.Wipsowa	Olsztyńskie	Distrophic	sphagnum mat	2	ecotone	none	present	none	sphagnum	20	none	none	polihumus	4	1	3	2	1	1	2
317	667	A	2.1	2.1	1	5.91	5.91	Hydroglyphus pusillus	Dytiscidae	Predators	1	0	0	1	2012.05.15	wiosna	8	Białe k.Wipsowa	Olsztyńskie	Distrophic	sphagnum mat	2	ecotone	none	present	none	sphagnum	20	none	none	polihumus	4	1	3	2	1	1	2
317	667	T	2.7	5.4	1	8.5	17	Hydroporus obscurus	Dytiscidae	Predators	1	0	0	2	2012.05.15	wiosna	8	Białe k.Wipsowa	Olsztyńskie	Distrophic	sphagnum mat	2	ecotone	none	present	none	sphagnum	20	none	none	polihumus	4	1	3	2	1	1	2
317	667	T	3.1	3.1	2	8.5	8.5	Hydroporus tristis	Dytiscidae	Predators	1	0	0	1	2012.05.15	wiosna	8	Białe k.Wipsowa	Olsztyńskie	Distrophic	sphagnum mat	2	ecotone	none	present	none	sphagnum	20	none	none	polihumus	4	1	3	2	1	1	2
317	667	T	2.7	5.4	1	8.5	17	Hydroporus umbrosus	Dytiscidae	Predators	1	0	0	2	2012.05.15	wiosna	8	Białe k.Wipsowa	Olsztyńskie	Distrophic	sphagnum mat	2	ecotone	none	present	none	sphagnum	20	none	none	polihumus	4	1	3	2	1	1	2
317	667	E	6	24	3	40.35	161.4	Enochrus ochropterus	Hydrophilidae	Saprophages	0	0	1	4	2012.05.15	wiosna	8	Białe k.Wipsowa	Olsztyńskie	Distrophic	sphagnum mat	2	ecotone	none	present	none	sphagnum	20	none	none	polihumus	4	1	3	2	1	1	2
317	667	T	3.7	7.4	2	8.5	17	Enochrus affinis	Hydrophilidae	Saprophages	0	0	1	2	2012.05.15	wiosna	8	Białe k.Wipsowa	Olsztyńskie	Distrophic	sphagnum mat	2	ecotone	none	present	none	sphagnum	20	none	none	polihumus	4	1	3	2	1	1	2
317	667	T	3.9	3.9	2	8.5	8.5	Enochrus coarctatus	Hydrophilidae	Saprophages	0	0	1	1	2012.05.15	wiosna	8	Białe k.Wipsowa	Olsztyńskie	Distrophic	sphagnum mat	2	ecotone	none	present	none	sphagnum	20	none	none	polihumus	4	1	3	2	1	1	2
318	668	T	2.8	8.4	1	8.5	25.5	Anacaena lutescens	Hydrophilidae	Saprophages	0	0	1	3	2011.07.14	lato	38	suchar 4	Suwalszczyzna	Distrophic	sphagnum mat	2	coves and ponds	none	present	none	sphagnum	0-10	none	none	polihumus	4	2	3	1	1	1	2
318	668	E	4.6	4.6	2	8.5	8.5	Hyphydrus ovatus	Dytiscidae	Predators	1	0	0	1	2011.07.14	lato	38	suchar 4	Suwalszczyzna	Distrophic	sphagnum mat	2	coves and ponds	none	present	none	sphagnum	0-10	none	none	polihumus	4	2	3	1	1	1	2
318	668	T	3.1	12.4	2	8.5	34	Hydroporus tristis	Dytiscidae	Predators	1	0	0	4	2011.07.14	lato	38	suchar 4	Suwalszczyzna	Distrophic	sphagnum mat	2	coves and ponds	none	present	none	sphagnum	0-10	none	none	polihumus	4	2	3	1	1	1	2
318	668	T	3.9	3.9	2	8.5	8.5	Hydroporus erythrocephalus	Dytiscidae	Predators	1	0	0	1	2011.07.14	lato	38	suchar 4	Suwalszczyzna	Distrophic	sphagnum mat	2	coves and ponds	none	present	none	sphagnum	0-10	none	none	polihumus	4	2	3	1	1	1	2
318	668	T	2.9	2.9	1	8.5	8.5	Hydroporus notatus	Dytiscidae	Predators	1	0	0	1	2011.07.14	lato	38	suchar 4	Suwalszczyzna	Distrophic	sphagnum mat	2	coves and ponds	none	present	none	sphagnum	0-10	none	none	polihumus	4	2	3	1	1	1	2
318	668	E	2.95	2.95	1	8.5	8.5	Hydrochus brevis	Hydrophilidae	Saprophages	0	0	1	1	2011.07.14	lato	38	suchar 4	Suwalszczyzna	Distrophic	sphagnum mat	2	coves and ponds	none	present	none	sphagnum	0-10	none	none	polihumus	4	2	3	1	1	1	2
319	692	E	14.25	14.25	4	239.05	239.05	Graphoderus cinereus	Dytiscidae	Predators	1	0	0	1	2011.07.14	lato	38	suchar 4	Suwalszczyzna	Distrophic	sphagnum mat	2	ecotone	none	present	none	sphagnum	5-50	none	none	polihumus	4	1	3	4	1	1	2
319	692	E	3.6	82.8	2	8.5	195.5	Noterus crassicornis	Noteridae	Predators	1	0	0	23	2011.07.14	lato	38	suchar 4	Suwalszczyzna	Distrophic	sphagnum mat	2	ecotone	none	present	none	sphagnum	5-50	none	none	polihumus	4	1	3	4	1	1	2
319	692	E	5	25	3	40.35	201.75	Helochares griseus	Hydrophilidae	Saprophages	0	0	1	5	2011.07.14	lato	38	suchar 4	Suwalszczyzna	Distrophic	sphagnum mat	2	ecotone	none	present	none	sphagnum	5-50	none	none	polihumus	4	1	3	4	1	1	2
319	692	T	2.8	42	1	8.5	127.5	Anacaena lutescens	Hydrophilidae	Saprophages	0	0	1	15	2011.07.14	lato	38	suchar 4	Suwalszczyzna	Distrophic	sphagnum mat	2	ecotone	none	present	none	sphagnum	5-50	none	none	polihumus	4	1	3	4	1	1	2
319	692	E	3.3	3.3	2	8.5	8.5	Hygrotus inaequalis	Dytiscidae	Predators	1	0	0	1	2011.07.14	lato	38	suchar 4	Suwalszczyzna	Distrophic	sphagnum mat	2	ecotone	none	present	none	sphagnum	5-50	none	none	polihumus	4	1	3	4	1	1	2
319	692	E	6	42	3	40.35	282.45	Enochrus ochropterus	Hydrophilidae	Saprophages	0	0	1	7	2011.07.14	lato	38	suchar 4	Suwalszczyzna	Distrophic	sphagnum mat	2	ecotone	none	present	none	sphagnum	5-50	none	none	polihumus	4	1	3	4	1	1	2
319	692	T	3.7	3.7	2	8.5	8.5	Enochrus affinis	Hydrophilidae	Saprophages	0	0	1	1	2011.07.14	lato	38	suchar 4	Suwalszczyzna	Distrophic	sphagnum mat	2	ecotone	none	present	none	sphagnum	5-50	none	none	polihumus	4	1	3	4	1	1	2
320	693	E	14.25	14.25	4	239.05	239.05	Graphoderus cinereus	Dytiscidae	Predators	1	0	0	1	2011.07.14	lato	38	suchar 4	Suwalszczyzna	Distrophic	sphagnum mat	2	coves and ponds	none	present	none	sphagnum	15-40	none	none	polihumus	4	2	3	4	1	1	2
320	693	E	3.6	3.6	2	8.5	8.5	Noterus crassicornis	Noteridae	Predators	1	0	0	1	2011.07.14	lato	38	suchar 4	Suwalszczyzna	Distrophic	sphagnum mat	2	coves and ponds	none	present	none	sphagnum	15-40	none	none	polihumus	4	2	3	4	1	1	2
320	693	T	2.8	2.8	1	8.5	8.5	Anacaena lutescens	Hydrophilidae	Saprophages	0	0	1	1	2011.07.14	lato	38	suchar 4	Suwalszczyzna	Distrophic	sphagnum mat	2	coves and ponds	none	present	none	sphagnum	15-40	none	none	polihumus	4	2	3	4	1	1	2
320	693	T	3.1	3.1	2	8.5	8.5	Hydroporus incognitus	Dytiscidae	Predators	1	0	0	1	2011.07.14	lato	38	suchar 4	Suwalszczyzna	Distrophic	sphagnum mat	2	coves and ponds	none	present	none	sphagnum	15-40	none	none	polihumus	4	2	3	4	1	1	2
320	693	T	3.1	24.8	2	8.5	68	Hydroporus tristis	Dytiscidae	Predators	1	0	0	8	2011.07.14	lato	38	suchar 4	Suwalszczyzna	Distrophic	sphagnum mat	2	coves and ponds	none	present	none	sphagnum	15-40	none	none	polihumus	4	2	3	4	1	1	2
321	694	T	3.9	7.8	2	8.5	17	Enochrus coarctatus	Hydrophilidae	Saprophages	0	0	1	2	2011.07.14	lato	25	suchar 1	Suwalszczyzna	Distrophic	sphagnum mat	2	coves and ponds	none	present	none	sphagnum	0-10	none	none	polihumus	4	2	3	1	1	1	2
321	694	E	6	6	3	40.35	40.35	Enochrus ochropterus	Hydrophilidae	Saprophages	0	0	1	1	2011.07.14	lato	25	suchar 1	Suwalszczyzna	Distrophic	sphagnum mat	2	coves and ponds	none	present	none	sphagnum	0-10	none	none	polihumus	4	2	3	1	1	1	2
321	694	T	2.7	2.7	1	8.5	8.5	Hydroporus umbrosus	Dytiscidae	Predators	1	0	0	1	2011.07.14	lato	25	suchar 1	Suwalszczyzna	Distrophic	sphagnum mat	2	coves and ponds	none	present	none	sphagnum	0-10	none	none	polihumus	4	2	3	1	1	1	2
321	694	T	3.1	3.1	2	8.5	8.5	Hydroporus incognitus	Dytiscidae	Predators	1	0	0	1	2011.07.14	lato	25	suchar 1	Suwalszczyzna	Distrophic	sphagnum mat	2	coves and ponds	none	present	none	sphagnum	0-10	none	none	polihumus	4	2	3	1	1	1	2
321	694	T	2.8	2.8	1	8.5	8.5	Anacaena lutescens	Hydrophilidae	Saprophages	0	0	1	1	2011.07.14	lato	25	suchar 1	Suwalszczyzna	Distrophic	sphagnum mat	2	coves and ponds	none	present	none	sphagnum	0-10	none	none	polihumus	4	2	3	1	1	1	2
322	695	T	3.1	3.1	2	8.5	8.5	Hydroporus tristis	Dytiscidae	Predators	1	0	0	1	2011.07.14	lato	38	suchar 4	Suwalszczyzna	Distrophic	sphagnum mat	2	coves and ponds	none	present	none	sphagnum	5-40	none	none	polihumus	4	2	3	4	1	1	2
322	695	T	2.7	2.7	1	8.5	8.5	Hydroporus umbrosus	Dytiscidae	Predators	1	0	0	1	2011.07.14	lato	38	suchar 4	Suwalszczyzna	Distrophic	sphagnum mat	2	coves and ponds	none	present	none	sphagnum	5-40	none	none	polihumus	4	2	3	4	1	1	2
322	695	T	2.8	25.2	1	8.5	76.5	Anacaena lutescens	Hydrophilidae	Saprophages	0	0	1	9	2011.07.14	lato	38	suchar 4	Suwalszczyzna	Distrophic	sphagnum mat	2	coves and ponds	none	present	none	sphagnum	5-40	none	none	polihumus	4	2	3	4	1	1	2
322	695	T	2.4	2.4	1	5.91	5.91	Hydroporus neglectus	Dytiscidae	Predators	1	0	0	1	2011.07.14	lato	38	suchar 4	Suwalszczyzna	Distrophic	sphagnum mat	2	coves and ponds	none	present	none	sphagnum	5-40	none	none	polihumus	4	2	3	4	1	1	2
322	695	T	2.7	2.7	1	8.5	8.5	Hydroporus obscurus	Dytiscidae	Predators	1	0	0	1	2011.07.14	lato	38	suchar 4	Suwalszczyzna	Distrophic	sphagnum mat	2	coves and ponds	none	present	none	sphagnum	5-40	none	none	polihumus	4	2	3	4	1	1	2
323	712	E	14.25	14.25	4	239.05	239.05	Graphoderus cinereus	Dytiscidae	Predators	1	0	0	1	2011.07.14	lato	40	suchar 5	Suwalszczyzna	Distrophic	sphagnum mat	2	ecotone	none	present	none	sphagnum	0-50	none	none	polihumus	4	1	3	4	1	1	2
323	712	E	3.6	54	2	8.5	127.5	Noterus crassicornis	Noteridae	Predators	1	0	0	15	2011.07.14	lato	40	suchar 5	Suwalszczyzna	Distrophic	sphagnum mat	2	ecotone	none	present	none	sphagnum	0-50	none	none	polihumus	4	1	3	4	1	1	2
323	712	T	2.8	11.2	1	8.5	34	Anacaena lutescens	Hydrophilidae	Saprophages	0	0	1	4	2011.07.14	lato	40	suchar 5	Suwalszczyzna	Distrophic	sphagnum mat	2	ecotone	none	present	none	sphagnum	0-50	none	none	polihumus	4	1	3	4	1	1	2
323	712	E	5	10	3	40.35	80.7	Helochares griseus	Hydrophilidae	Saprophages	0	0	1	2	2011.07.14	lato	40	suchar 5	Suwalszczyzna	Distrophic	sphagnum mat	2	ecotone	none	present	none	sphagnum	0-50	none	none	polihumus	4	1	3	4	1	1	2
323	712	T	3.7	7.4	2	8.5	17	Enochrus affinis	Hydrophilidae	Saprophages	0	0	1	2	2011.07.14	lato	40	suchar 5	Suwalszczyzna	Distrophic	sphagnum mat	2	ecotone	none	present	none	sphagnum	0-50	none	none	polihumus	4	1	3	4	1	1	2
323	712	T	3.9	3.9	2	8.5	8.5	Enochrus coarctatus	Hydrophilidae	Saprophages	0	0	1	1	2011.07.14	lato	40	suchar 5	Suwalszczyzna	Distrophic	sphagnum mat	2	ecotone	none	present	none	sphagnum	0-50	none	none	polihumus	4	1	3	4	1	1	2
323	712	E	6	6	3	40.35	40.35	Enochrus ochropterus	Hydrophilidae	Saprophages	0	0	1	1	2011.07.14	lato	40	suchar 5	Suwalszczyzna	Distrophic	sphagnum mat	2	ecotone	none	present	none	sphagnum	0-50	none	none	polihumus	4	1	3	4	1	1	2
324	713	T	3.9	7.8	2	8.5	17	Enochrus coarctatus	Hydrophilidae	Saprophages	0	0	1	2	2011.07.14	lato	25	suchar 1	Suwalszczyzna	Distrophic	sphagnum mat	2	coves and ponds	none	present	none	sphagnum	0-10	none	none	polihumus	4	2	3	1	1	1	2
324	713	T	2.8	2.8	1	8.5	8.5	Anacaena lutescens	Hydrophilidae	Saprophages	0	0	1	1	2011.07.14	lato	25	suchar 1	Suwalszczyzna	Distrophic	sphagnum mat	2	coves and ponds	none	present	none	sphagnum	0-10	none	none	polihumus	4	2	3	1	1	1	2
324	713	T	2.7	2.7	1	8.5	8.5	Hydroporus umbrosus	Dytiscidae	Predators	1	0	0	1	2011.07.14	lato	25	suchar 1	Suwalszczyzna	Distrophic	sphagnum mat	2	coves and ponds	none	present	none	sphagnum	0-10	none	none	polihumus	4	2	3	1	1	1	2
325	714	E	4.6	18.4	2	8.5	34	Hyphydrus ovatus	Dytiscidae	Predators	1	0	0	4	2011.07.14	lato	27	suchar 2	Suwalszczyzna	Distrophic	sphagnum mat	2	ecotone	none	present	none	sphagnum	0-30	none	none	polihumus	4	1	3	3	1	1	2
325	714	E	6	12	3	40.35	80.7	Enochrus ochropterus	Hydrophilidae	Saprophages	0	0	1	2	2011.07.14	lato	27	suchar 2	Suwalszczyzna	Distrophic	sphagnum mat	2	ecotone	none	present	none	sphagnum	0-30	none	none	polihumus	4	1	3	3	1	1	2
325	714	T	2.8	14	1	8.5	42.5	Anacaena lutescens	Hydrophilidae	Saprophages	0	0	1	5	2011.07.14	lato	27	suchar 2	Suwalszczyzna	Distrophic	sphagnum mat	2	ecotone	none	present	none	sphagnum	0-30	none	none	polihumus	4	1	3	3	1	1	2
325	714	E	3.6	7.2	2	8.5	17	Noterus crassicornis	Noteridae	Predators	1	0	0	2	2011.07.14	lato	27	suchar 2	Suwalszczyzna	Distrophic	sphagnum mat	2	ecotone	none	present	none	sphagnum	0-30	none	none	polihumus	4	1	3	3	1	1	2
326	717	E	3.6	14.4	2	8.5	34	Noterus crassicornis	Noteridae	Predators	1	0	0	4	2011.07.14	lato	27	suchar 2	Suwalszczyzna	Distrophic	sphagnum mat	2	ecotone	none	present	none	sand	0-30	none	none	polihumus	4	1	1	3	1	1	2
326	717	E	5	10	3	40.35	80.7	Helochares griseus	Hydrophilidae	Saprophages	0	0	1	2	2011.07.14	lato	27	suchar 2	Suwalszczyzna	Distrophic	sphagnum mat	2	ecotone	none	present	none	sand	0-30	none	none	polihumus	4	1	1	3	1	1	2
326	717	T	2.8	8.4	1	8.5	25.5	Anacaena lutescens	Hydrophilidae	Saprophages	0	0	1	3	2011.07.14	lato	27	suchar 2	Suwalszczyzna	Distrophic	sphagnum mat	2	ecotone	none	present	none	sand	0-30	none	none	polihumus	4	1	1	3	1	1	2
326	717	T	3.9	11.7	2	8.5	25.5	Enochrus coarctatus	Hydrophilidae	Saprophages	0	0	1	3	2011.07.14	lato	27	suchar 2	Suwalszczyzna	Distrophic	sphagnum mat	2	ecotone	none	present	none	sand	0-30	none	none	polihumus	4	1	1	3	1	1	2
327	720	E	3.6	3.6	2	8.5	8.5	Noterus crassicornis	Noteridae	Predators	1	0	0	1	2011.07.14	lato	33	suchar 3	Suwalszczyzna	Distrophic	sphagnum mat	2	ecotone	none	present	none	sphagnum	0-50	none	none	polihumus	4	1	3	4	1	1	2
327	720	T	3.7	3.7	2	8.5	8.5	Enochrus affinis	Hydrophilidae	Saprophages	0	0	1	1	2011.07.14	lato	33	suchar 3	Suwalszczyzna	Distrophic	sphagnum mat	2	ecotone	none	present	none	sphagnum	0-50	none	none	polihumus	4	1	3	4	1	1	2
328	725	E	3.6	57.6	2	8.5	136	Noterus crassicornis	Noteridae	Predators	1	0	0	16	2011.07.14	lato	27	suchar 2	Suwalszczyzna	Distrophic	sphagnum mat	2	ecotone	none	present	none	sand	30-50	none	none	polihumus	4	1	1	4	1	1	2
328	725	E	4.6	4.6	2	8.5	8.5	Hyphydrus ovatus	Dytiscidae	Predators	1	0	0	1	2011.07.14	lato	27	suchar 2	Suwalszczyzna	Distrophic	sphagnum mat	2	ecotone	none	present	none	sand	30-50	none	none	polihumus	4	1	1	4	1	1	2
328	725	A	2.1	2.1	1	5.91	5.91	Hydroglyphus pusillus	Dytiscidae	Predators	1	0	0	1	2011.07.14	lato	27	suchar 2	Suwalszczyzna	Distrophic	sphagnum mat	2	ecotone	none	present	none	sand	30-50	none	none	polihumus	4	1	1	4	1	1	2
329	726	E	3.6	57.6	2	8.5	136	Noterus crassicornis	Noteridae	Predators	1	0	0	16	2011.07.14	lato	40	suchar 5	Suwalszczyzna	Distrophic	sphagnum mat	2	ecotone	none	present	none	sphagnum	0-50	none	none	polihumus	4	1	3	4	1	1	2
329	726	E	5	5	3	40.35	40.35	Helochares griseus	Hydrophilidae	Saprophages	0	0	1	1	2011.07.14	lato	40	suchar 5	Suwalszczyzna	Distrophic	sphagnum mat	2	ecotone	none	present	none	sphagnum	0-50	none	none	polihumus	4	1	3	4	1	1	2
329	726	T	3.7	3.7	2	8.5	8.5	Enochrus affinis	Hydrophilidae	Saprophages	0	0	1	1	2011.07.14	lato	40	suchar 5	Suwalszczyzna	Distrophic	sphagnum mat	2	ecotone	none	present	none	sphagnum	0-50	none	none	polihumus	4	1	3	4	1	1	2
329	726	T	3.9	3.9	2	8.5	8.5	Enochrus coarctatus	Hydrophilidae	Saprophages	0	0	1	1	2011.07.14	lato	40	suchar 5	Suwalszczyzna	Distrophic	sphagnum mat	2	ecotone	none	present	none	sphagnum	0-50	none	none	polihumus	4	1	3	4	1	1	2
330	727	E	3.6	46.8	2	8.5	110.5	Noterus crassicornis	Noteridae	Predators	1	0	0	13	2011.07.14	lato	40	suchar 5	Suwalszczyzna	Distrophic	sphagnum mat	2	ecotone	none	present	none	sphagnum	0-50	none	none	polihumus	4	1	3	4	1	1	2
330	727	E	6.1	6.1	3	40.35	40.35	Enochrus testaceus	Hydrophilidae	Saprophages	0	0	1	1	2011.07.14	lato	40	suchar 5	Suwalszczyzna	Distrophic	sphagnum mat	2	ecotone	none	present	none	sphagnum	0-50	none	none	polihumus	4	1	3	4	1	1	2
330	727	E	6	6	3	40.35	40.35	Enochrus ochropterus	Hydrophilidae	Saprophages	0	0	1	1	2011.07.14	lato	40	suchar 5	Suwalszczyzna	Distrophic	sphagnum mat	2	ecotone	none	present	none	sphagnum	0-50	none	none	polihumus	4	1	3	4	1	1	2
330	727	T	3.7	3.7	2	8.5	8.5	Enochrus affinis	Hydrophilidae	Saprophages	0	0	1	1	2011.07.14	lato	40	suchar 5	Suwalszczyzna	Distrophic	sphagnum mat	2	ecotone	none	present	none	sphagnum	0-50	none	none	polihumus	4	1	3	4	1	1	2
331	728	E	3.6	14.4	2	8.5	34	Noterus crassicornis	Noteridae	Predators	1	0	0	4	2011.07.14	lato	25	suchar 1	Suwalszczyzna	Distrophic	sphagnum mat	2	ecotone	none	present	none	sphagnum	0-30	none	none	polihumus	4	1	3	3	1	1	2
331	728	E	4	4	2	5.91	5.91	Coelostoma orbiculare	Hydrophilidae	Saprophages	0	0	1	1	2011.07.14	lato	25	suchar 1	Suwalszczyzna	Distrophic	sphagnum mat	2	ecotone	none	present	none	sphagnum	0-30	none	none	polihumus	4	1	3	3	1	1	2
331	728	T	2.8	25.2	1	8.5	76.5	Anacaena lutescens	Hydrophilidae	Saprophages	0	0	1	9	2011.07.14	lato	25	suchar 1	Suwalszczyzna	Distrophic	sphagnum mat	2	ecotone	none	present	none	sphagnum	0-30	none	none	polihumus	4	1	3	3	1	1	2
331	728	T	3.9	7.8	2	8.5	17	Enochrus coarctatus	Hydrophilidae	Saprophages	0	0	1	2	2011.07.14	lato	25	suchar 1	Suwalszczyzna	Distrophic	sphagnum mat	2	ecotone	none	present	none	sphagnum	0-30	none	none	polihumus	4	1	3	3	1	1	2
331	728	A	3.4	3.4	2	8.5	8.5	Haliplus confinis	Haliplidae	Polyphages	0	1	0	1	2011.07.14	lato	25	suchar 1	Suwalszczyzna	Distrophic	sphagnum mat	2	ecotone	none	present	none	sphagnum	0-30	none	none	polihumus	4	1	3	3	1	1	2
331	728	T	3.1	3.1	2	8.5	8.5	Hydroporus tristis	Dytiscidae	Predators	1	0	0	1	2011.07.14	lato	25	suchar 1	Suwalszczyzna	Distrophic	sphagnum mat	2	ecotone	none	present	none	sphagnum	0-30	none	none	polihumus	4	1	3	3	1	1	2
332	729	T	2.8	19.6	1	8.5	59.5	Anacaena lutescens	Hydrophilidae	Saprophages	0	0	1	7	2011.07.14	lato	25	suchar 1	Suwalszczyzna	Distrophic	sphagnum mat	2	coves and ponds	none	present	none	sphagnum	0-30	none	none	polihumus	4	2	3	3	1	1	2
332	729	T	3.7	3.7	2	8.5	8.5	Enochrus affinis	Hydrophilidae	Saprophages	0	0	1	1	2011.07.14	lato	25	suchar 1	Suwalszczyzna	Distrophic	sphagnum mat	2	coves and ponds	none	present	none	sphagnum	0-30	none	none	polihumus	4	2	3	3	1	1	2
332	729	T	1.85	1.85	1	5.91	5.91	Hydroporus scalesianus	Dytiscidae	Predators	1	0	0	1	2011.07.14	lato	25	suchar 1	Suwalszczyzna	Distrophic	sphagnum mat	2	coves and ponds	none	present	none	sphagnum	0-30	none	none	polihumus	4	2	3	3	1	1	2
332	729	T	3.5	3.5	2	8.5	8.5	Hydroporus pubescens	Dytiscidae	Predators	1	0	0	1	2011.07.14	lato	25	suchar 1	Suwalszczyzna	Distrophic	sphagnum mat	2	coves and ponds	none	present	none	sphagnum	0-30	none	none	polihumus	4	2	3	3	1	1	2
332	729	T	3.1	34.1	2	8.5	93.5	Hydroporus tristis	Dytiscidae	Predators	1	0	0	11	2011.07.14	lato	25	suchar 1	Suwalszczyzna	Distrophic	sphagnum mat	2	coves and ponds	none	present	none	sphagnum	0-30	none	none	polihumus	4	2	3	3	1	1	2
332	729	T	2.7	5.4	1	8.5	17	Hydroporus umbrosus	Dytiscidae	Predators	1	0	0	2	2011.07.14	lato	25	suchar 1	Suwalszczyzna	Distrophic	sphagnum mat	2	coves and ponds	none	present	none	sphagnum	0-30	none	none	polihumus	4	2	3	3	1	1	2
333	730	E	31	31	5	2230	2230	Dytiscus marginalis ( L. )	Dytiscidae	Predators	1	0	0	1	2011.07.14	lato	33	suchar 3	Suwalszczyzna	Distrophic	sphagnum mat	2	ecotone	none	present	none	sphagnum	0-30	none	none	polihumus	4	1	3	3	1	1	2
333	730	E	4.6	4.6	2	8.5	8.5	Hyphydrus ovatus	Dytiscidae	Predators	1	0	0	1	2011.07.14	lato	33	suchar 3	Suwalszczyzna	Distrophic	sphagnum mat	2	ecotone	none	present	none	sphagnum	0-30	none	none	polihumus	4	1	3	3	1	1	2
333	730	E	3.6	7.2	2	8.5	17	Noterus crassicornis	Noteridae	Predators	1	0	0	2	2011.07.14	lato	33	suchar 3	Suwalszczyzna	Distrophic	sphagnum mat	2	ecotone	none	present	none	sphagnum	0-30	none	none	polihumus	4	1	3	3	1	1	2
333	730	P	3.3	3.3	2	8.5	8.5	Porhydrus lineatus	Dytiscidae	Predators	1	0	0	1	2011.07.14	lato	33	suchar 3	Suwalszczyzna	Distrophic	sphagnum mat	2	ecotone	none	present	none	sphagnum	0-30	none	none	polihumus	4	1	3	3	1	1	2
333	730	T	3.7	7.4	2	8.5	17	Enochrus affinis	Hydrophilidae	Saprophages	0	0	1	2	2011.07.14	lato	33	suchar 3	Suwalszczyzna	Distrophic	sphagnum mat	2	ecotone	none	present	none	sphagnum	0-30	none	none	polihumus	4	1	3	3	1	1	2
333	730	E	1.6	1.6	1	5.91	5.91	Ochthebius minimus	Hydraenidae	Saprophages	0	0	1	1	2011.07.14	lato	33	suchar 3	Suwalszczyzna	Distrophic	sphagnum mat	2	ecotone	none	present	none	sphagnum	0-30	none	none	polihumus	4	1	3	3	1	1	2
334	731	T	3.9	3.9	2	8.5	8.5	Enochrus coarctatus	Hydrophilidae	Saprophages	0	0	1	1	2011.07.14	lato	27	suchar 2	Suwalszczyzna	Distrophic	sphagnum mat	2	coves and ponds	none	present	none	sphagnum	0-30	none	none	polihumus	4	2	3	3	1	1	2
334	731	E	4.6	4.6	2	8.5	8.5	Hyphydrus ovatus	Dytiscidae	Predators	1	0	0	1	2011.07.14	lato	27	suchar 2	Suwalszczyzna	Distrophic	sphagnum mat	2	coves and ponds	none	present	none	sphagnum	0-30	none	none	polihumus	4	2	3	3	1	1	2
334	731	E	3.6	10.8	2	8.5	25.5	Noterus crassicornis	Noteridae	Predators	1	0	0	3	2011.07.14	lato	27	suchar 2	Suwalszczyzna	Distrophic	sphagnum mat	2	coves and ponds	none	present	none	sphagnum	0-30	none	none	polihumus	4	2	3	3	1	1	2
334	731	T	2.4	2.4	1	5.91	5.91	Hygrotus decoratus	Dytiscidae	Predators	1	0	0	1	2011.07.14	lato	27	suchar 2	Suwalszczyzna	Distrophic	sphagnum mat	2	coves and ponds	none	present	none	sphagnum	0-30	none	none	polihumus	4	2	3	3	1	1	2
335	782	E	17.3	17.3	4	239.05	239.05	Acilius sulcatus	Dytiscidae	Predators	1	0	0	1	2011.09.23	jesień	27	suchar 2	Suwalszczyzna	Distrophic	sphagnum mat	2	ecotone	none	present	none	sand	30-50	none	none	polihumus	4	1	1	4	1	1	2
335	782	E	4.6	9.2	2	8.5	17	Hyphydrus ovatus	Dytiscidae	Predators	1	0	0	2	2011.09.23	jesień	27	suchar 2	Suwalszczyzna	Distrophic	sphagnum mat	2	ecotone	none	present	none	sand	30-50	none	none	polihumus	4	1	1	4	1	1	2
335	782	A	2.1	2.1	1	5.91	5.91	Hydroglyphus pusillus	Dytiscidae	Predators	1	0	0	1	2011.09.23	jesień	27	suchar 2	Suwalszczyzna	Distrophic	sphagnum mat	2	ecotone	none	present	none	sand	30-50	none	none	polihumus	4	1	1	4	1	1	2
335	782	E	3.6	3.6	2	8.5	8.5	Noterus crassicornis	Noteridae	Predators	1	0	0	1	2011.09.23	jesień	27	suchar 2	Suwalszczyzna	Distrophic	sphagnum mat	2	ecotone	none	present	none	sand	30-50	none	none	polihumus	4	1	1	4	1	1	2
336	783	E	3.3	3.3	2	8.5	8.5	Hygrotus inaequalis	Dytiscidae	Predators	1	0	0	1	2011.09.23	jesień	38	suchar 4	Suwalszczyzna	Distrophic	sphagnum mat	2	ecotone	none	present	none	sphagnum	10-50	none	none	polihumus	4	1	3	4	1	1	2
336	783	E	4.5	9	2	8.5	17	Laccophilus minutus	Dytiscidae	Predators	1	0	0	2	2011.09.23	jesień	38	suchar 4	Suwalszczyzna	Distrophic	sphagnum mat	2	ecotone	none	present	none	sphagnum	10-50	none	none	polihumus	4	1	3	4	1	1	2
336	783	E	3.6	18	2	8.5	42.5	Noterus crassicornis	Noteridae	Predators	1	0	0	5	2011.09.23	jesień	38	suchar 4	Suwalszczyzna	Distrophic	sphagnum mat	2	ecotone	none	present	none	sphagnum	10-50	none	none	polihumus	4	1	3	4	1	1	2
336	783	E	5	10	3	40.35	80.7	Helochares griseus	Hydrophilidae	Saprophages	0	0	1	2	2011.09.23	jesień	38	suchar 4	Suwalszczyzna	Distrophic	sphagnum mat	2	ecotone	none	present	none	sphagnum	10-50	none	none	polihumus	4	1	3	4	1	1	2
336	783	A	2.1	2.1	1	5.91	5.91	Hydroglyphus pusillus	Dytiscidae	Predators	1	0	0	1	2011.09.23	jesień	38	suchar 4	Suwalszczyzna	Distrophic	sphagnum mat	2	ecotone	none	present	none	sphagnum	10-50	none	none	polihumus	4	1	3	4	1	1	2
336	783	T	2.8	5.6	1	8.5	17	Anacaena lutescens	Hydrophilidae	Saprophages	0	0	1	2	2011.09.23	jesień	38	suchar 4	Suwalszczyzna	Distrophic	sphagnum mat	2	ecotone	none	present	none	sphagnum	10-50	none	none	polihumus	4	1	3	4	1	1	2
336	783	T	3.9	3.9	2	8.5	8.5	Enochrus coarctatus	Hydrophilidae	Saprophages	0	0	1	1	2011.09.23	jesień	38	suchar 4	Suwalszczyzna	Distrophic	sphagnum mat	2	ecotone	none	present	none	sphagnum	10-50	none	none	polihumus	4	1	3	4	1	1	2
336	783	E	5.1	5.1	3	40.35	40.35	Enochrus quadripunctatus	Hydrophilidae	Saprophages	0	0	1	1	2011.09.23	jesień	38	suchar 4	Suwalszczyzna	Distrophic	sphagnum mat	2	ecotone	none	present	none	sphagnum	10-50	none	none	polihumus	4	1	3	4	1	1	2
337	799	T	3.9	3.9	2	8.5	8.5	Enochrus coarctatus	Hydrophilidae	Saprophages	0	0	1	1	2011.09.23	jesień	27	suchar 2	Suwalszczyzna	Distrophic	sphagnum mat	5	pressed Sphagnum mat	none	present	none	sphagnum	0-10	none	none	polihumus	4	3	3	1	1	1	2
337	799	E	11.5	11.5	4	239.05	239.05	Rhantus pulverosus	Dytiscidae	Predators	1	0	0	1	2011.09.23	jesień	27	suchar 2	Suwalszczyzna	Distrophic	sphagnum mat	5	pressed Sphagnum mat	none	present	none	sphagnum	0-10	none	none	polihumus	4	3	3	1	1	1	2
338	803	E	14.2	14.2	4	239.05	239.05	Hydaticus seminiger	Dytiscidae	Predators	1	0	0	1	2011.09.23	jesień	38	suchar 4	Suwalszczyzna	Distrophic	sphagnum mat	2	coves and ponds	none	present	none	sphagnum	0-30	none	none	polihumus	4	2	3	3	1	1	2
338	803	E	4.6	4.6	2	8.5	8.5	Hyphydrus ovatus	Dytiscidae	Predators	1	0	0	1	2011.09.23	jesień	38	suchar 4	Suwalszczyzna	Distrophic	sphagnum mat	2	coves and ponds	none	present	none	sphagnum	0-30	none	none	polihumus	4	2	3	3	1	1	2
338	803	E	3.6	18	2	8.5	42.5	Noterus crassicornis	Noteridae	Predators	1	0	0	5	2011.09.23	jesień	38	suchar 4	Suwalszczyzna	Distrophic	sphagnum mat	2	coves and ponds	none	present	none	sphagnum	0-30	none	none	polihumus	4	2	3	3	1	1	2
338	803	E	5	15	3	40.35	121.05	Helochares griseus	Hydrophilidae	Saprophages	0	0	1	3	2011.09.23	jesień	38	suchar 4	Suwalszczyzna	Distrophic	sphagnum mat	2	coves and ponds	none	present	none	sphagnum	0-30	none	none	polihumus	4	2	3	3	1	1	2
338	803	T	2.8	11.2	1	8.5	34	Anacaena lutescens	Hydrophilidae	Saprophages	0	0	1	4	2011.09.23	jesień	38	suchar 4	Suwalszczyzna	Distrophic	sphagnum mat	2	coves and ponds	none	present	none	sphagnum	0-30	none	none	polihumus	4	2	3	3	1	1	2
338	803	T	3.1	6.2	2	8.5	17	Hydroporus tristis	Dytiscidae	Predators	1	0	0	2	2011.09.23	jesień	38	suchar 4	Suwalszczyzna	Distrophic	sphagnum mat	2	coves and ponds	none	present	none	sphagnum	0-30	none	none	polihumus	4	2	3	3	1	1	2
339	805	E	3.6	18	2	8.5	42.5	Noterus crassicornis	Noteridae	Predators	1	0	0	5	2011.09.23	jesień	38	suchar 4	Suwalszczyzna	Distrophic	sphagnum mat	2	ecotone	none	present	none	sphagnum	10-50	none	none	polihumus	4	1	3	4	1	1	2
339	805	E	5	5	3	40.35	40.35	Helochares griseus	Hydrophilidae	Saprophages	0	0	1	1	2011.09.23	jesień	38	suchar 4	Suwalszczyzna	Distrophic	sphagnum mat	2	ecotone	none	present	none	sphagnum	10-50	none	none	polihumus	4	1	3	4	1	1	2
339	805	T	3.9	3.9	2	8.5	8.5	Enochrus coarctatus	Hydrophilidae	Saprophages	0	0	1	1	2011.09.23	jesień	38	suchar 4	Suwalszczyzna	Distrophic	sphagnum mat	2	ecotone	none	present	none	sphagnum	10-50	none	none	polihumus	4	1	3	4	1	1	2
339	805	E	3.3	6.6	2	8.5	17	Hygrotus inaequalis	Dytiscidae	Predators	1	0	0	2	2011.09.23	jesień	38	suchar 4	Suwalszczyzna	Distrophic	sphagnum mat	2	ecotone	none	present	none	sphagnum	10-50	none	none	polihumus	4	1	3	4	1	1	2
339	805	A	2.1	4.2	1	5.91	11.82	Hydroglyphus pusillus	Dytiscidae	Predators	1	0	0	2	2011.09.23	jesień	38	suchar 4	Suwalszczyzna	Distrophic	sphagnum mat	2	ecotone	none	present	none	sphagnum	10-50	none	none	polihumus	4	1	3	4	1	1	2
339	805	T	3.1	3.1	2	8.5	8.5	Hydroporus tristis	Dytiscidae	Predators	1	0	0	1	2011.09.23	jesień	38	suchar 4	Suwalszczyzna	Distrophic	sphagnum mat	2	ecotone	none	present	none	sphagnum	10-50	none	none	polihumus	4	1	3	4	1	1	2
339	805	T	11	11	4	239.05	239.05	Ilybius subaeneus	Dytiscidae	Predators	1	0	0	1	2011.09.23	jesień	38	suchar 4	Suwalszczyzna	Distrophic	sphagnum mat	2	ecotone	none	present	none	sphagnum	10-50	none	none	polihumus	4	1	3	4	1	1	2
340	806	T	14.8	103.6	4	239.05	1673.35	Acilius canaliculatus	Dytiscidae	Predators	1	0	0	7	2011.09.23	jesień	33	suchar 3	Suwalszczyzna	Distrophic	sphagnum mat	2	coves and ponds	none	present	none	sphagnum	5-40	none	none	polihumus	4	2	3	4	1	1	2
340	806	E	17.3	69.2	4	239.05	956.2	Acilius sulcatus	Dytiscidae	Predators	1	0	0	4	2011.09.23	jesień	33	suchar 3	Suwalszczyzna	Distrophic	sphagnum mat	2	coves and ponds	none	present	none	sphagnum	5-40	none	none	polihumus	4	2	3	4	1	1	2
340	806	E	3.6	97.2	2	8.5	229.5	Noterus crassicornis	Noteridae	Predators	1	0	0	27	2011.09.23	jesień	33	suchar 3	Suwalszczyzna	Distrophic	sphagnum mat	2	coves and ponds	none	present	none	sphagnum	5-40	none	none	polihumus	4	2	3	4	1	1	2
340	806	E	3.3	6.6	2	8.5	17	Hygrotus inaequalis	Dytiscidae	Predators	1	0	0	2	2011.09.23	jesień	33	suchar 3	Suwalszczyzna	Distrophic	sphagnum mat	2	coves and ponds	none	present	none	sphagnum	5-40	none	none	polihumus	4	2	3	4	1	1	2
340	806	T	2.4	7.2	1	5.91	17.73	Hygrotus decoratus	Dytiscidae	Predators	1	0	0	3	2011.09.23	jesień	33	suchar 3	Suwalszczyzna	Distrophic	sphagnum mat	2	coves and ponds	none	present	none	sphagnum	5-40	none	none	polihumus	4	2	3	4	1	1	2
340	806	E	4.5	4.5	2	8.5	8.5	Laccophilus minutus	Dytiscidae	Predators	1	0	0	1	2011.09.23	jesień	33	suchar 3	Suwalszczyzna	Distrophic	sphagnum mat	2	coves and ponds	none	present	none	sphagnum	5-40	none	none	polihumus	4	2	3	4	1	1	2
340	806	P	3.3	3.3	2	8.5	8.5	Porhydrus lineatus	Dytiscidae	Predators	1	0	0	1	2011.09.23	jesień	33	suchar 3	Suwalszczyzna	Distrophic	sphagnum mat	2	coves and ponds	none	present	none	sphagnum	5-40	none	none	polihumus	4	2	3	4	1	1	2
340	806	E	1.9	3.8	1	5.91	11.82	Bidessus unistriatus	Dytiscidae	Predators	1	0	0	2	2011.09.23	jesień	33	suchar 3	Suwalszczyzna	Distrophic	sphagnum mat	2	coves and ponds	none	present	none	sphagnum	5-40	none	none	polihumus	4	2	3	4	1	1	2
340	806	A	2.1	29.4	1	5.91	82.74	Hydroglyphus pusillus	Dytiscidae	Predators	1	0	0	14	2011.09.23	jesień	33	suchar 3	Suwalszczyzna	Distrophic	sphagnum mat	2	coves and ponds	none	present	none	sphagnum	5-40	none	none	polihumus	4	2	3	4	1	1	2
340	806	E	5	10	3	40.35	80.7	Helochares griseus	Hydrophilidae	Saprophages	0	0	1	2	2011.09.23	jesień	33	suchar 3	Suwalszczyzna	Distrophic	sphagnum mat	2	coves and ponds	none	present	none	sphagnum	5-40	none	none	polihumus	4	2	3	4	1	1	2
340	806	T	2.8	16.8	1	8.5	51	Anacaena lutescens	Hydrophilidae	Saprophages	0	0	1	6	2011.09.23	jesień	33	suchar 3	Suwalszczyzna	Distrophic	sphagnum mat	2	coves and ponds	none	present	none	sphagnum	5-40	none	none	polihumus	4	2	3	4	1	1	2
340	806	T	3.9	23.4	2	8.5	51	Enochrus coarctatus	Hydrophilidae	Saprophages	0	0	1	6	2011.09.23	jesień	33	suchar 3	Suwalszczyzna	Distrophic	sphagnum mat	2	coves and ponds	none	present	none	sphagnum	5-40	none	none	polihumus	4	2	3	4	1	1	2
340	806	T	3.7	7.4	2	8.5	17	Enochrus affinis	Hydrophilidae	Saprophages	0	0	1	2	2011.09.23	jesień	33	suchar 3	Suwalszczyzna	Distrophic	sphagnum mat	2	coves and ponds	none	present	none	sphagnum	5-40	none	none	polihumus	4	2	3	4	1	1	2
340	806	E	14.25	14.25	4	239.05	239.05	Graphoderus cinereus	Dytiscidae	Predators	1	0	0	1	2011.09.23	jesień	33	suchar 3	Suwalszczyzna	Distrophic	sphagnum mat	2	coves and ponds	none	present	none	sphagnum	5-40	none	none	polihumus	4	2	3	4	1	1	2
340	806	E	10.75	10.75	4	239.05	239.05	Rhantus notatus	Dytiscidae	Predators	1	0	0	1	2011.09.23	jesień	33	suchar 3	Suwalszczyzna	Distrophic	sphagnum mat	2	coves and ponds	none	present	none	sphagnum	5-40	none	none	polihumus	4	2	3	4	1	1	2
340	806	T	2.7	2.7	1	8.5	8.5	Hydroporus obscurus	Dytiscidae	Predators	1	0	0	1	2011.09.23	jesień	33	suchar 3	Suwalszczyzna	Distrophic	sphagnum mat	2	coves and ponds	none	present	none	sphagnum	5-40	none	none	polihumus	4	2	3	4	1	1	2
340	806	T	3	9	2	8.5	25.5	Hydroporus angustatus	Dytiscidae	Predators	1	0	0	3	2011.09.23	jesień	33	suchar 3	Suwalszczyzna	Distrophic	sphagnum mat	2	coves and ponds	none	present	none	sphagnum	5-40	none	none	polihumus	4	2	3	4	1	1	2
341	807	E	11.5	23	4	239.05	478.1	Rhantus pulverosus	Dytiscidae	Predators	1	0	0	2	2011.09.23	jesień	33	suchar 3	Suwalszczyzna	Distrophic	sphagnum mat	2	ecotone	none	present	none	sphagnum	10-50	none	none	polihumus	4	1	3	4	1	1	2
341	807	E	3.6	10.8	2	8.5	25.5	Noterus crassicornis	Noteridae	Predators	1	0	0	3	2011.09.23	jesień	33	suchar 3	Suwalszczyzna	Distrophic	sphagnum mat	2	ecotone	none	present	none	sphagnum	10-50	none	none	polihumus	4	1	3	4	1	1	2
341	807	E	5.1	10.2	3	40.35	80.7	Coelambus impressopunctatus	Dytiscidae	Predators	1	0	0	2	2011.09.23	jesień	33	suchar 3	Suwalszczyzna	Distrophic	sphagnum mat	2	ecotone	none	present	none	sphagnum	10-50	none	none	polihumus	4	1	3	4	1	1	2
341	807	A	2.1	4.2	1	5.91	11.82	Hydroglyphus pusillus	Dytiscidae	Predators	1	0	0	2	2011.09.23	jesień	33	suchar 3	Suwalszczyzna	Distrophic	sphagnum mat	2	ecotone	none	present	none	sphagnum	10-50	none	none	polihumus	4	1	3	4	1	1	2
341	807	E	3.3	6.6	2	8.5	17	Hygrotus inaequalis	Dytiscidae	Predators	1	0	0	2	2011.09.23	jesień	33	suchar 3	Suwalszczyzna	Distrophic	sphagnum mat	2	ecotone	none	present	none	sphagnum	10-50	none	none	polihumus	4	1	3	4	1	1	2
341	807	T	3	3	2	8.5	8.5	Hydroporus angustatus	Dytiscidae	Predators	1	0	0	1	2011.09.23	jesień	33	suchar 3	Suwalszczyzna	Distrophic	sphagnum mat	2	ecotone	none	present	none	sphagnum	10-50	none	none	polihumus	4	1	3	4	1	1	2
341	807	T	3.1	3.1	2	8.5	8.5	Hydroporus tristis	Dytiscidae	Predators	1	0	0	1	2011.09.23	jesień	33	suchar 3	Suwalszczyzna	Distrophic	sphagnum mat	2	ecotone	none	present	none	sphagnum	10-50	none	none	polihumus	4	1	3	4	1	1	2
341	807	E	2.95	2.95	1	8.5	8.5	Haliplus immaculatus	Haliplidae	Polyphages	0	1	0	1	2011.09.23	jesień	33	suchar 3	Suwalszczyzna	Distrophic	sphagnum mat	2	ecotone	none	present	none	sphagnum	10-50	none	none	polihumus	4	1	3	4	1	1	2
342	809	E	3.6	10.8	2	8.5	25.5	Noterus crassicornis	Noteridae	Predators	1	0	0	3	2011.09.23	jesień	27	suchar 2	Suwalszczyzna	Distrophic	sphagnum mat	2	ecotone	none	present	none	sphagnum	5-40	none	none	polihumus	4	1	3	4	1	1	2
342	809	E	4.6	9.2	2	8.5	17	Hyphydrus ovatus	Dytiscidae	Predators	1	0	0	2	2011.09.23	jesień	27	suchar 2	Suwalszczyzna	Distrophic	sphagnum mat	2	ecotone	none	present	none	sphagnum	5-40	none	none	polihumus	4	1	3	4	1	1	2
342	809	E	3.3	3.3	2	8.5	8.5	Hygrotus inaequalis	Dytiscidae	Predators	1	0	0	1	2011.09.23	jesień	27	suchar 2	Suwalszczyzna	Distrophic	sphagnum mat	2	ecotone	none	present	none	sphagnum	5-40	none	none	polihumus	4	1	3	4	1	1	2
342	809	T	2.4	2.4	1	5.91	5.91	Hygrotus decoratus	Dytiscidae	Predators	1	0	0	1	2011.09.23	jesień	27	suchar 2	Suwalszczyzna	Distrophic	sphagnum mat	2	ecotone	none	present	none	sphagnum	5-40	none	none	polihumus	4	1	3	4	1	1	2
342	809	E	4.5	4.5	2	8.5	8.5	Laccophilus minutus	Dytiscidae	Predators	1	0	0	1	2011.09.23	jesień	27	suchar 2	Suwalszczyzna	Distrophic	sphagnum mat	2	ecotone	none	present	none	sphagnum	5-40	none	none	polihumus	4	1	3	4	1	1	2
342	809	T	2.8	14	1	8.5	42.5	Anacaena lutescens	Hydrophilidae	Saprophages	0	0	1	5	2011.09.23	jesień	27	suchar 2	Suwalszczyzna	Distrophic	sphagnum mat	2	ecotone	none	present	none	sphagnum	5-40	none	none	polihumus	4	1	3	4	1	1	2
342	809	E	5	5	3	40.35	40.35	Helochares griseus	Hydrophilidae	Saprophages	0	0	1	1	2011.09.23	jesień	27	suchar 2	Suwalszczyzna	Distrophic	sphagnum mat	2	ecotone	none	present	none	sphagnum	5-40	none	none	polihumus	4	1	3	4	1	1	2
342	809	E	6	6	3	40.35	40.35	Enochrus ochropterus	Hydrophilidae	Saprophages	0	0	1	1	2011.09.23	jesień	27	suchar 2	Suwalszczyzna	Distrophic	sphagnum mat	2	ecotone	none	present	none	sphagnum	5-40	none	none	polihumus	4	1	3	4	1	1	2
342	809	A	2.1	2.1	1	5.91	5.91	Hydroglyphus pusillus	Dytiscidae	Predators	1	0	0	1	2011.09.23	jesień	27	suchar 2	Suwalszczyzna	Distrophic	sphagnum mat	2	ecotone	none	present	none	sphagnum	5-40	none	none	polihumus	4	1	3	4	1	1	2
342	809	T	3.9	3.9	2	8.5	8.5	Enochrus coarctatus	Hydrophilidae	Saprophages	0	0	1	1	2011.09.23	jesień	27	suchar 2	Suwalszczyzna	Distrophic	sphagnum mat	2	ecotone	none	present	none	sphagnum	5-40	none	none	polihumus	4	1	3	4	1	1	2
342	809	E	2.95	2.95	1	8.5	8.5	Hydrochus brevis	Hydrophilidae	Saprophages	0	0	1	1	2011.09.23	jesień	27	suchar 2	Suwalszczyzna	Distrophic	sphagnum mat	2	ecotone	none	present	none	sphagnum	5-40	none	none	polihumus	4	1	3	4	1	1	2
343	810	E	3.6	10.8	2	8.5	25.5	Noterus crassicornis	Noteridae	Predators	1	0	0	3	2011.09.23	jesień	25	suchar 1	Suwalszczyzna	Distrophic	sphagnum mat	2	ecotone	none	present	none	sand	5-50	none	none	polihumus	4	1	1	4	1	1	2
343	810	E	7.5	15	3	40.35	80.7	Hydrobius fuscipes	Hydrophilidae	Saprophages	0	0	1	2	2011.09.23	jesień	25	suchar 1	Suwalszczyzna	Distrophic	sphagnum mat	2	ecotone	none	present	none	sand	5-50	none	none	polihumus	4	1	1	4	1	1	2
343	810	T	2.8	8.4	1	8.5	25.5	Anacaena lutescens	Hydrophilidae	Saprophages	0	0	1	3	2011.09.23	jesień	25	suchar 1	Suwalszczyzna	Distrophic	sphagnum mat	2	ecotone	none	present	none	sand	5-50	none	none	polihumus	4	1	1	4	1	1	2
343	810	P	3.3	3.3	2	8.5	8.5	Porhydrus lineatus	Dytiscidae	Predators	1	0	0	1	2011.09.23	jesień	25	suchar 1	Suwalszczyzna	Distrophic	sphagnum mat	2	ecotone	none	present	none	sand	5-50	none	none	polihumus	4	1	1	4	1	1	2
343	810	E	5.1	5.1	3	40.35	40.35	Enochrus quadripunctatus	Hydrophilidae	Saprophages	0	0	1	1	2011.09.23	jesień	25	suchar 1	Suwalszczyzna	Distrophic	sphagnum mat	2	ecotone	none	present	none	sand	5-50	none	none	polihumus	4	1	1	4	1	1	2
343	810	T	3.7	3.7	2	8.5	8.5	Enochrus affinis	Hydrophilidae	Saprophages	0	0	1	1	2011.09.23	jesień	25	suchar 1	Suwalszczyzna	Distrophic	sphagnum mat	2	ecotone	none	present	none	sand	5-50	none	none	polihumus	4	1	1	4	1	1	2
343	810	T	3.9	3.9	2	8.5	8.5	Enochrus coarctatus	Hydrophilidae	Saprophages	0	0	1	1	2011.09.23	jesień	25	suchar 1	Suwalszczyzna	Distrophic	sphagnum mat	2	ecotone	none	present	none	sand	5-50	none	none	polihumus	4	1	1	4	1	1	2
343	810	E	5	5	3	40.35	40.35	Helochares griseus	Hydrophilidae	Saprophages	0	0	1	1	2011.09.23	jesień	25	suchar 1	Suwalszczyzna	Distrophic	sphagnum mat	2	ecotone	none	present	none	sand	5-50	none	none	polihumus	4	1	1	4	1	1	2
343	810	E	1.85	1.85	1	5.91	5.91	Limnebius parvulus	Hydraenidae	Saprophages	0	0	1	1	2011.09.23	jesień	25	suchar 1	Suwalszczyzna	Distrophic	sphagnum mat	2	ecotone	none	present	none	sand	5-50	none	none	polihumus	4	1	1	4	1	1	2
343	810	E	14.2	14.2	4	239.05	239.05	Hydaticus seminiger	Dytiscidae	Predators	1	0	0	1	2011.09.23	jesień	25	suchar 1	Suwalszczyzna	Distrophic	sphagnum mat	2	ecotone	none	present	none	sand	5-50	none	none	polihumus	4	1	1	4	1	1	2
343	810	E	3.95	3.95	2	8.5	8.5	Hydrochus elongatus	Hydrophilidae	Saprophages	0	0	1	1	2011.09.23	jesień	25	suchar 1	Suwalszczyzna	Distrophic	sphagnum mat	2	ecotone	none	present	none	sand	5-50	none	none	polihumus	4	1	1	4	1	1	2
343	810	T	3.1	9.3	2	8.5	25.5	Hydroporus tristis	Dytiscidae	Predators	1	0	0	3	2011.09.23	jesień	25	suchar 1	Suwalszczyzna	Distrophic	sphagnum mat	2	ecotone	none	present	none	sand	5-50	none	none	polihumus	4	1	1	4	1	1	2
344	811	E	16.5	16.5	4	239.05	239.05	Hydrochara caraboides	Hydrophilidae	Saprophages	0	0	1	1	2011.09.23	jesień	40	suchar 5	Suwalszczyzna	Distrophic	sphagnum mat	2	ecotone	none	present	none	sphagnum	5-50	none	none	polihumus	4	1	3	4	1	1	2
344	811	E	17.3	17.3	4	239.05	239.05	Acilius sulcatus	Dytiscidae	Predators	1	0	0	1	2011.09.23	jesień	40	suchar 5	Suwalszczyzna	Distrophic	sphagnum mat	2	ecotone	none	present	none	sphagnum	5-50	none	none	polihumus	4	1	3	4	1	1	2
344	811	E	3.6	25.2	2	8.5	59.5	Noterus crassicornis	Noteridae	Predators	1	0	0	7	2011.09.23	jesień	40	suchar 5	Suwalszczyzna	Distrophic	sphagnum mat	2	ecotone	none	present	none	sphagnum	5-50	none	none	polihumus	4	1	3	4	1	1	2
344	811	E	1.85	9.25	1	5.91	29.55	Limnebius parvulus	Hydraenidae	Saprophages	0	0	1	5	2011.09.23	jesień	40	suchar 5	Suwalszczyzna	Distrophic	sphagnum mat	2	ecotone	none	present	none	sphagnum	5-50	none	none	polihumus	4	1	3	4	1	1	2
344	811	E	3.3	3.3	2	8.5	8.5	Hygrotus inaequalis	Dytiscidae	Predators	1	0	0	1	2011.09.23	jesień	40	suchar 5	Suwalszczyzna	Distrophic	sphagnum mat	2	ecotone	none	present	none	sphagnum	5-50	none	none	polihumus	4	1	3	4	1	1	2
344	811	T	2.4	2.4	1	5.91	5.91	Hygrotus decoratus	Dytiscidae	Predators	1	0	0	1	2011.09.23	jesień	40	suchar 5	Suwalszczyzna	Distrophic	sphagnum mat	2	ecotone	none	present	none	sphagnum	5-50	none	none	polihumus	4	1	3	4	1	1	2
344	811	E	5.1	5.1	3	40.35	40.35	Coelambus impressopunctatus	Dytiscidae	Predators	1	0	0	1	2011.09.23	jesień	40	suchar 5	Suwalszczyzna	Distrophic	sphagnum mat	2	ecotone	none	present	none	sphagnum	5-50	none	none	polihumus	4	1	3	4	1	1	2
344	811	P	3.3	6.6	2	8.5	17	Porhydrus lineatus	Dytiscidae	Predators	1	0	0	2	2011.09.23	jesień	40	suchar 5	Suwalszczyzna	Distrophic	sphagnum mat	2	ecotone	none	present	none	sphagnum	5-50	none	none	polihumus	4	1	3	4	1	1	2
344	811	A	2.1	8.4	1	5.91	23.64	Hydroglyphus pusillus	Dytiscidae	Predators	1	0	0	4	2011.09.23	jesień	40	suchar 5	Suwalszczyzna	Distrophic	sphagnum mat	2	ecotone	none	present	none	sphagnum	5-50	none	none	polihumus	4	1	3	4	1	1	2
344	811	E	3.7	3.7	2	8.5	8.5	Hydroporus palustris	Dytiscidae	Predators	1	0	0	1	2011.09.23	jesień	40	suchar 5	Suwalszczyzna	Distrophic	sphagnum mat	2	ecotone	none	present	none	sphagnum	5-50	none	none	polihumus	4	1	3	4	1	1	2
344	811	T	3	3	2	8.5	8.5	Hydroporus angustatus	Dytiscidae	Predators	1	0	0	1	2011.09.23	jesień	40	suchar 5	Suwalszczyzna	Distrophic	sphagnum mat	2	ecotone	none	present	none	sphagnum	5-50	none	none	polihumus	4	1	3	4	1	1	2
344	811	T	2.7	2.7	1	8.5	8.5	Hydroporus obscurus	Dytiscidae	Predators	1	0	0	1	2011.09.23	jesień	40	suchar 5	Suwalszczyzna	Distrophic	sphagnum mat	2	ecotone	none	present	none	sphagnum	5-50	none	none	polihumus	4	1	3	4	1	1	2
344	811	E	4	4	2	5.91	5.91	Coelostoma orbiculare	Hydrophilidae	Saprophages	0	0	1	1	2011.09.23	jesień	40	suchar 5	Suwalszczyzna	Distrophic	sphagnum mat	2	ecotone	none	present	none	sphagnum	5-50	none	none	polihumus	4	1	3	4	1	1	2
344	811	T	3.7	7.4	2	8.5	17	Enochrus affinis	Hydrophilidae	Saprophages	0	0	1	2	2011.09.23	jesień	40	suchar 5	Suwalszczyzna	Distrophic	sphagnum mat	2	ecotone	none	present	none	sphagnum	5-50	none	none	polihumus	4	1	3	4	1	1	2
344	811	T	11	11	4	239.05	239.05	Ilybius subaeneus	Dytiscidae	Predators	1	0	0	1	2011.09.23	jesień	40	suchar 5	Suwalszczyzna	Distrophic	sphagnum mat	2	ecotone	none	present	none	sphagnum	5-50	none	none	polihumus	4	1	3	4	1	1	2
344	811	A	3	3	2	8.5	8.5	Helophorus granularis	Hydrophilidae	Saprophages	0	0	1	1	2011.09.23	jesień	40	suchar 5	Suwalszczyzna	Distrophic	sphagnum mat	2	ecotone	none	present	none	sphagnum	5-50	none	none	polihumus	4	1	3	4	1	1	2
345	812	E	3.6	25.2	2	8.5	59.5	Noterus crassicornis	Noteridae	Predators	1	0	0	7	2011.09.23	jesień	33	suchar 3	Suwalszczyzna	Distrophic	sphagnum mat	5	pressed Sphagnum mat	none	present	none	sphagnum	0-15	none	none	polihumus	4	3	3	1	1	1	2
345	812	T	2.8	2.8	1	5.91	5.91	Anacaena lutescens	Hydrophilidae	Saprophages	0	0	1	1	2011.09.23	jesień	33	suchar 3	Suwalszczyzna	Distrophic	sphagnum mat	5	pressed Sphagnum mat	none	present	none	sphagnum	0-15	none	none	polihumus	4	3	3	1	1	1	2
345	812	T	3.7	3.7	2	8.5	8.5	Enochrus affinis	Hydrophilidae	Saprophages	0	0	1	1	2011.09.23	jesień	33	suchar 3	Suwalszczyzna	Distrophic	sphagnum mat	5	pressed Sphagnum mat	none	present	none	sphagnum	0-15	none	none	polihumus	4	3	3	1	1	1	2
345	812	T	3.9	3.9	2	8.5	8.5	Enochrus coarctatus	Hydrophilidae	Saprophages	0	0	1	1	2011.09.23	jesień	33	suchar 3	Suwalszczyzna	Distrophic	sphagnum mat	5	pressed Sphagnum mat	none	present	none	sphagnum	0-15	none	none	polihumus	4	3	3	1	1	1	2
345	812	A	2.1	2.1	1	5.91	5.91	Hydroglyphus pusillus	Dytiscidae	Predators	1	0	0	1	2011.09.23	jesień	33	suchar 3	Suwalszczyzna	Distrophic	sphagnum mat	5	pressed Sphagnum mat	none	present	none	sphagnum	0-15	none	none	polihumus	4	3	3	1	1	1	2
345	812	E	1.9	1.9	1	5.91	5.91	Bidessus unistriatus	Dytiscidae	Predators	1	0	0	1	2011.09.23	jesień	33	suchar 3	Suwalszczyzna	Distrophic	sphagnum mat	5	pressed Sphagnum mat	none	present	none	sphagnum	0-15	none	none	polihumus	4	3	3	1	1	1	2
345	812	T	3	12	2	8.5	34	Hydroporus angustatus	Dytiscidae	Predators	1	0	0	4	2011.09.23	jesień	33	suchar 3	Suwalszczyzna	Distrophic	sphagnum mat	5	pressed Sphagnum mat	none	present	none	sphagnum	0-15	none	none	polihumus	4	3	3	1	1	1	2
345	812	T	2.7	2.7	1	5.91	5.91	Hydroporus obscurus	Dytiscidae	Predators	1	0	0	1	2011.09.23	jesień	33	suchar 3	Suwalszczyzna	Distrophic	sphagnum mat	5	pressed Sphagnum mat	none	present	none	sphagnum	0-15	none	none	polihumus	4	3	3	1	1	1	2
345	812	T	3.1	18.6	2	8.5	51	Hydroporus tristis	Dytiscidae	Predators	1	0	0	6	2011.09.23	jesień	33	suchar 3	Suwalszczyzna	Distrophic	sphagnum mat	5	pressed Sphagnum mat	none	present	none	sphagnum	0-15	none	none	polihumus	4	3	3	1	1	1	2
345	812	T	1.85	1.85	1	5.91	5.91	Hydroporus scalesianus	Dytiscidae	Predators	1	0	0	1	2011.09.23	jesień	33	suchar 3	Suwalszczyzna	Distrophic	sphagnum mat	5	pressed Sphagnum mat	none	present	none	sphagnum	0-15	none	none	polihumus	4	3	3	1	1	1	2
345	812	T	11	11	4	239.05	239.05	Ilybius subaeneus	Dytiscidae	Predators	1	0	0	1	2011.09.23	jesień	33	suchar 3	Suwalszczyzna	Distrophic	sphagnum mat	5	pressed Sphagnum mat	none	present	none	sphagnum	0-15	none	none	polihumus	4	3	3	1	1	1	2
346	814	E	3.6	39.6	2	8.5	93.5	Noterus crassicornis	Noteridae	Predators	1	0	0	11	2011.09.23	jesień	38	suchar 4	Suwalszczyzna	Distrophic	sphagnum mat	5	pressed Sphagnum mat	none	present	none	sphagnum	0-10	none	none	polihumus	4	3	3	1	1	1	2
346	814	E	5	20	3	40.35	161.4	Helochares griseus	Hydrophilidae	Saprophages	0	0	1	4	2011.09.23	jesień	38	suchar 4	Suwalszczyzna	Distrophic	sphagnum mat	5	pressed Sphagnum mat	none	present	none	sphagnum	0-10	none	none	polihumus	4	3	3	1	1	1	2
346	814	T	2.8	11.2	1	5.91	23.64	Anacaena lutescens	Hydrophilidae	Saprophages	0	0	1	4	2011.09.23	jesień	38	suchar 4	Suwalszczyzna	Distrophic	sphagnum mat	5	pressed Sphagnum mat	none	present	none	sphagnum	0-10	none	none	polihumus	4	3	3	1	1	1	2
346	814	T	3.7	7.4	2	8.5	17	Enochrus affinis	Hydrophilidae	Saprophages	0	0	1	2	2011.09.23	jesień	38	suchar 4	Suwalszczyzna	Distrophic	sphagnum mat	5	pressed Sphagnum mat	none	present	none	sphagnum	0-10	none	none	polihumus	4	3	3	1	1	1	2
346	814	A	2.1	2.1	1	5.91	5.91	Hydroglyphus pusillus	Dytiscidae	Predators	1	0	0	1	2011.09.23	jesień	38	suchar 4	Suwalszczyzna	Distrophic	sphagnum mat	5	pressed Sphagnum mat	none	present	none	sphagnum	0-10	none	none	polihumus	4	3	3	1	1	1	2
346	814	E	10.75	10.75	4	239.05	239.05	Rhantus notaticollis	Dytiscidae	Predators	1	0	0	1	2011.09.23	jesień	38	suchar 4	Suwalszczyzna	Distrophic	sphagnum mat	5	pressed Sphagnum mat	none	present	none	sphagnum	0-10	none	none	polihumus	4	3	3	1	1	1	2
346	814	T	3	3	2	8.5	8.5	Hydroporus angustatus	Dytiscidae	Predators	1	0	0	1	2011.09.23	jesień	38	suchar 4	Suwalszczyzna	Distrophic	sphagnum mat	5	pressed Sphagnum mat	none	present	none	sphagnum	0-10	none	none	polihumus	4	3	3	1	1	1	2
346	814	T	2.4	2.4	1	5.91	5.91	Hydroporus neglectus	Dytiscidae	Predators	1	0	0	1	2011.09.23	jesień	38	suchar 4	Suwalszczyzna	Distrophic	sphagnum mat	5	pressed Sphagnum mat	none	present	none	sphagnum	0-10	none	none	polihumus	4	3	3	1	1	1	2
346	814	T	2.7	2.7	1	5.91	5.91	Hydroporus umbrosus	Dytiscidae	Predators	1	0	0	1	2011.09.23	jesień	38	suchar 4	Suwalszczyzna	Distrophic	sphagnum mat	5	pressed Sphagnum mat	none	present	none	sphagnum	0-10	none	none	polihumus	4	3	3	1	1	1	2
346	814	T	2.4	2.4	1	5.91	5.91	Hygrotus decoratus	Dytiscidae	Predators	1	0	0	1	2011.09.23	jesień	38	suchar 4	Suwalszczyzna	Distrophic	sphagnum mat	5	pressed Sphagnum mat	none	present	none	sphagnum	0-10	none	none	polihumus	4	3	3	1	1	1	2
347	815	T	2.8	30.8	1	5.91	65.01	Anacaena lutescens	Hydrophilidae	Saprophages	0	0	1	11	2011.09.23	jesień	25	suchar 1	Suwalszczyzna	Distrophic	sphagnum mat	5	pressed Sphagnum mat	none	present	none	sphagnum	0-10	none	none	polihumus	4	3	3	1	1	1	2
347	815	E	7.5	15	3	40.35	80.7	Hydrobius fuscipes	Hydrophilidae	Saprophages	0	0	1	2	2011.09.23	jesień	25	suchar 1	Suwalszczyzna	Distrophic	sphagnum mat	5	pressed Sphagnum mat	none	present	none	sphagnum	0-10	none	none	polihumus	4	3	3	1	1	1	2
347	815	T	2.4	7.2	1	5.91	17.73	Hygrotus decoratus	Dytiscidae	Predators	1	0	0	3	2011.09.23	jesień	25	suchar 1	Suwalszczyzna	Distrophic	sphagnum mat	5	pressed Sphagnum mat	none	present	none	sphagnum	0-10	none	none	polihumus	4	3	3	1	1	1	2
347	815	T	1.85	3.7	1	5.91	11.82	Hydroporus scalesianus	Dytiscidae	Predators	1	0	0	2	2011.09.23	jesień	25	suchar 1	Suwalszczyzna	Distrophic	sphagnum mat	5	pressed Sphagnum mat	none	present	none	sphagnum	0-10	none	none	polihumus	4	3	3	1	1	1	2
347	815	T	3	3	2	8.5	8.5	Hydroporus angustatus	Dytiscidae	Predators	1	0	0	1	2011.09.23	jesień	25	suchar 1	Suwalszczyzna	Distrophic	sphagnum mat	5	pressed Sphagnum mat	none	present	none	sphagnum	0-10	none	none	polihumus	4	3	3	1	1	1	2
347	815	T	3.9	3.9	2	8.5	8.5	Hydroporus erythrocephalus	Dytiscidae	Predators	1	0	0	1	2011.09.23	jesień	25	suchar 1	Suwalszczyzna	Distrophic	sphagnum mat	5	pressed Sphagnum mat	none	present	none	sphagnum	0-10	none	none	polihumus	4	3	3	1	1	1	2
347	815	T	3.1	12.4	2	8.5	34	Hydroporus tristis	Dytiscidae	Predators	1	0	0	4	2011.09.23	jesień	25	suchar 1	Suwalszczyzna	Distrophic	sphagnum mat	5	pressed Sphagnum mat	none	present	none	sphagnum	0-10	none	none	polihumus	4	3	3	1	1	1	2
347	815	T	3.9	3.9	2	8.5	8.5	Enochrus coarctatus	Hydrophilidae	Saprophages	0	0	1	1	2011.09.23	jesień	25	suchar 1	Suwalszczyzna	Distrophic	sphagnum mat	5	pressed Sphagnum mat	none	present	none	sphagnum	0-10	none	none	polihumus	4	3	3	1	1	1	2
348	817	E	4	4	2	5.91	5.91	Coelostoma orbiculare	Hydrophilidae	Saprophages	0	0	1	1	2011.09.23	jesień	27	suchar 2	Suwalszczyzna	Distrophic	sphagnum mat	2	ecotone	none	present	none	sand	2012-10-30	none	none	polihumus	4	1	1	3	1	1	2
348	817	T	14.8	14.8	4	239.05	239.05	Acilius canaliculatus	Dytiscidae	Predators	1	0	0	1	2011.09.23	jesień	27	suchar 2	Suwalszczyzna	Distrophic	sphagnum mat	2	ecotone	none	present	none	sand	2012-10-30	none	none	polihumus	4	1	1	3	1	1	2
348	817	T	2.8	2.8	1	8.5	8.5	Anacaena lutescens	Hydrophilidae	Saprophages	0	0	1	1	2011.09.23	jesień	27	suchar 2	Suwalszczyzna	Distrophic	sphagnum mat	2	ecotone	none	present	none	sand	2012-10-30	none	none	polihumus	4	1	1	3	1	1	2
348	817	E	4.6	13.8	2	8.5	25.5	Hyphydrus ovatus	Dytiscidae	Predators	1	0	0	3	2011.09.23	jesień	27	suchar 2	Suwalszczyzna	Distrophic	sphagnum mat	2	ecotone	none	present	none	sand	2012-10-30	none	none	polihumus	4	1	1	3	1	1	2
349	818	T	14.8	44.4	4	239.05	717.15	Acilius canaliculatus	Dytiscidae	Predators	1	0	0	3	2011.09.23	jesień	25	suchar 1	Suwalszczyzna	Distrophic	sphagnum mat	2	coves and ponds	none	present	none	sphagnum	5-40	none	none	polihumus	4	2	3	4	1	1	2
349	818	E	15.2	30.4	4	239.05	478.1	Graphoderus bilineatus	Dytiscidae	Predators	1	0	0	2	2011.09.23	jesień	25	suchar 1	Suwalszczyzna	Distrophic	sphagnum mat	2	coves and ponds	none	present	none	sphagnum	5-40	none	none	polihumus	4	2	3	4	1	1	2
349	818	E	11.5	11.5	4	239.05	239.05	Rhantus pulverosus	Dytiscidae	Predators	1	0	0	1	2011.09.23	jesień	25	suchar 1	Suwalszczyzna	Distrophic	sphagnum mat	2	coves and ponds	none	present	none	sphagnum	5-40	none	none	polihumus	4	2	3	4	1	1	2
349	818	E	3.6	18	2	8.5	42.5	Noterus crassicornis	Noteridae	Predators	1	0	0	5	2011.09.23	jesień	25	suchar 1	Suwalszczyzna	Distrophic	sphagnum mat	2	coves and ponds	none	present	none	sphagnum	5-40	none	none	polihumus	4	2	3	4	1	1	2
349	818	E	3.3	13.2	2	8.5	34	Hygrotus inaequalis	Dytiscidae	Predators	1	0	0	4	2011.09.23	jesień	25	suchar 1	Suwalszczyzna	Distrophic	sphagnum mat	2	coves and ponds	none	present	none	sphagnum	5-40	none	none	polihumus	4	2	3	4	1	1	2
349	818	T	2.8	8.4	1	8.5	25.5	Anacaena lutescens	Hydrophilidae	Saprophages	0	0	1	3	2011.09.23	jesień	25	suchar 1	Suwalszczyzna	Distrophic	sphagnum mat	2	coves and ponds	none	present	none	sphagnum	5-40	none	none	polihumus	4	2	3	4	1	1	2
349	818	E	5.1	5.1	3	40.35	40.35	Coelambus impressopunctatus	Dytiscidae	Predators	1	0	0	1	2011.09.23	jesień	25	suchar 1	Suwalszczyzna	Distrophic	sphagnum mat	2	coves and ponds	none	present	none	sphagnum	5-40	none	none	polihumus	4	2	3	4	1	1	2
349	818	A	2.1	2.1	1	5.91	5.91	Hydroglyphus pusillus	Dytiscidae	Predators	1	0	0	1	2011.09.23	jesień	25	suchar 1	Suwalszczyzna	Distrophic	sphagnum mat	2	coves and ponds	none	present	none	sphagnum	5-40	none	none	polihumus	4	2	3	4	1	1	2
349	818	E	2.3	2.3	1	5.91	5.91	Graptodytes pictus	Dytiscidae	Predators	1	0	0	1	2011.09.23	jesień	25	suchar 1	Suwalszczyzna	Distrophic	sphagnum mat	2	coves and ponds	none	present	none	sphagnum	5-40	none	none	polihumus	4	2	3	4	1	1	2
349	818	T	3.9	3.9	2	8.5	8.5	Enochrus coarctatus	Hydrophilidae	Saprophages	0	0	1	1	2011.09.23	jesień	25	suchar 1	Suwalszczyzna	Distrophic	sphagnum mat	2	coves and ponds	none	present	none	sphagnum	5-40	none	none	polihumus	4	2	3	4	1	1	2
349	818	A	3.65	3.65	2	8.5	8.5	Helophorus minutus	Hydrophilidae	Saprophages	0	0	1	1	2011.09.23	jesień	25	suchar 1	Suwalszczyzna	Distrophic	sphagnum mat	2	coves and ponds	none	present	none	sphagnum	5-40	none	none	polihumus	4	2	3	4	1	1	2
350	820	E	3.6	21.6	2	8.5	51	Noterus crassicornis	Noteridae	Predators	1	0	0	6	2011.09.23	jesień	38	suchar 4	Suwalszczyzna	Distrophic	sphagnum mat	2	ecotone	none	present	none	sphagnum	10-50	none	none	polihumus	4	1	3	4	1	1	2
350	820	E	4.6	32.2	2	8.5	59.5	Hyphydrus ovatus	Dytiscidae	Predators	1	0	0	7	2011.09.23	jesień	38	suchar 4	Suwalszczyzna	Distrophic	sphagnum mat	2	ecotone	none	present	none	sphagnum	10-50	none	none	polihumus	4	1	3	4	1	1	2
350	820	E	5	5	3	40.35	40.35	Helochares griseus	Hydrophilidae	Saprophages	0	0	1	1	2011.09.23	jesień	38	suchar 4	Suwalszczyzna	Distrophic	sphagnum mat	2	ecotone	none	present	none	sphagnum	10-50	none	none	polihumus	4	1	3	4	1	1	2
350	820	T	14.8	14.8	4	239.05	239.05	Acilius canaliculatus	Dytiscidae	Predators	1	0	0	1	2011.09.23	jesień	38	suchar 4	Suwalszczyzna	Distrophic	sphagnum mat	2	ecotone	none	present	none	sphagnum	10-50	none	none	polihumus	4	1	3	4	1	1	2
350	820	E	1.85	1.85	1	5.91	5.91	Limnebius parvulus	Hydraenidae	Saprophages	0	0	1	1	2011.09.23	jesień	38	suchar 4	Suwalszczyzna	Distrophic	sphagnum mat	2	ecotone	none	present	none	sphagnum	10-50	none	none	polihumus	4	1	3	4	1	1	2
350	820	T	3	6	2	8.5	17	Hydroporus angustatus	Dytiscidae	Predators	1	0	0	2	2011.09.23	jesień	38	suchar 4	Suwalszczyzna	Distrophic	sphagnum mat	2	ecotone	none	present	none	sphagnum	10-50	none	none	polihumus	4	1	3	4	1	1	2
350	820	T	3.1	3.1	2	8.5	8.5	Hydroporus tristis	Dytiscidae	Predators	1	0	0	1	2011.09.23	jesień	38	suchar 4	Suwalszczyzna	Distrophic	sphagnum mat	2	ecotone	none	present	none	sphagnum	10-50	none	none	polihumus	4	1	3	4	1	1	2
350	820	T	2.8	2.8	1	8.5	8.5	Anacaena lutescens	Hydrophilidae	Saprophages	0	0	1	1	2011.09.23	jesień	38	suchar 4	Suwalszczyzna	Distrophic	sphagnum mat	2	ecotone	none	present	none	sphagnum	10-50	none	none	polihumus	4	1	3	4	1	1	2
351	828	T	14.8	44.4	4	239.05	717.15	Acilius canaliculatus	Dytiscidae	Predators	1	0	0	3	2011.09.23	jesień	27	suchar 2	Suwalszczyzna	Distrophic	sphagnum mat	2	ecotone	none	present	none	sand	10-40	none	none	polihumus	4	1	1	4	1	1	2
351	828	E	14.2	14.2	4	239.05	239.05	Hydaticus seminiger	Dytiscidae	Predators	1	0	0	1	2011.09.23	jesień	27	suchar 2	Suwalszczyzna	Distrophic	sphagnum mat	2	ecotone	none	present	none	sand	10-40	none	none	polihumus	4	1	1	4	1	1	2
351	828	E	3.6	46.8	2	8.5	110.5	Noterus crassicornis	Noteridae	Predators	1	0	0	13	2011.09.23	jesień	27	suchar 2	Suwalszczyzna	Distrophic	sphagnum mat	2	ecotone	none	present	none	sand	10-40	none	none	polihumus	4	1	1	4	1	1	2
351	828	E	4.6	27.6	2	8.5	51	Hyphydrus ovatus	Dytiscidae	Predators	1	0	0	6	2011.09.23	jesień	27	suchar 2	Suwalszczyzna	Distrophic	sphagnum mat	2	ecotone	none	present	none	sand	10-40	none	none	polihumus	4	1	1	4	1	1	2
352	829	T	14.8	59.2	4	239.05	956.2	Acilius canaliculatus	Dytiscidae	Predators	1	0	0	4	2011.09.23	jesień	40	suchar 5	Suwalszczyzna	Distrophic	sphagnum mat	2	coves and ponds	none	present	none	sphagnum	10-40	none	none	polihumus	4	2	3	4	1	1	2
352	829	E	3.6	61.2	2	8.5	144.5	Noterus crassicornis	Noteridae	Predators	1	0	0	17	2011.09.23	jesień	40	suchar 5	Suwalszczyzna	Distrophic	sphagnum mat	2	coves and ponds	none	present	none	sphagnum	10-40	none	none	polihumus	4	2	3	4	1	1	2
352	829	E	7.5	7.5	3	40.35	40.35	Hydrobius fuscipes	Hydrophilidae	Saprophages	0	0	1	1	2011.09.23	jesień	40	suchar 5	Suwalszczyzna	Distrophic	sphagnum mat	2	coves and ponds	none	present	none	sphagnum	10-40	none	none	polihumus	4	2	3	4	1	1	2
352	829	A	2.1	63	1	5.91	177.3	Hydroglyphus pusillus	Dytiscidae	Predators	1	0	0	30	2011.09.23	jesień	40	suchar 5	Suwalszczyzna	Distrophic	sphagnum mat	2	coves and ponds	none	present	none	sphagnum	10-40	none	none	polihumus	4	2	3	4	1	1	2
352	829	E	3.3	3.3	2	8.5	8.5	Hygrotus inaequalis	Dytiscidae	Predators	1	0	0	1	2011.09.23	jesień	40	suchar 5	Suwalszczyzna	Distrophic	sphagnum mat	2	coves and ponds	none	present	none	sphagnum	10-40	none	none	polihumus	4	2	3	4	1	1	2
352	829	E	5	5	3	40.35	40.35	Helochares griseus	Hydrophilidae	Saprophages	0	0	1	1	2011.09.23	jesień	40	suchar 5	Suwalszczyzna	Distrophic	sphagnum mat	2	coves and ponds	none	present	none	sphagnum	10-40	none	none	polihumus	4	2	3	4	1	1	2
352	829	T	3.7	7.4	2	8.5	17	Enochrus affinis	Hydrophilidae	Saprophages	0	0	1	2	2011.09.23	jesień	40	suchar 5	Suwalszczyzna	Distrophic	sphagnum mat	2	coves and ponds	none	present	none	sphagnum	10-40	none	none	polihumus	4	2	3	4	1	1	2
352	829	T	2.8	11.2	1	8.5	34	Anacaena lutescens	Hydrophilidae	Saprophages	0	0	1	4	2011.09.23	jesień	40	suchar 5	Suwalszczyzna	Distrophic	sphagnum mat	2	coves and ponds	none	present	none	sphagnum	10-40	none	none	polihumus	4	2	3	4	1	1	2
352	829	E	1.85	9.25	1	5.91	29.55	Limnebius parvulus	Hydraenidae	Saprophages	0	0	1	5	2011.09.23	jesień	40	suchar 5	Suwalszczyzna	Distrophic	sphagnum mat	2	coves and ponds	none	present	none	sphagnum	10-40	none	none	polihumus	4	2	3	4	1	1	2
352	829	E	4.9	4.9	2	8.5	8.5	Hydroporus rufifrons	Dytiscidae	Predators	1	0	0	1	2011.09.23	jesień	40	suchar 5	Suwalszczyzna	Distrophic	sphagnum mat	2	coves and ponds	none	present	none	sphagnum	10-40	none	none	polihumus	4	2	3	4	1	1	2
352	829	T	3.1	6.2	2	8.5	17	Hydroporus tristis	Dytiscidae	Predators	1	0	0	2	2011.09.23	jesień	40	suchar 5	Suwalszczyzna	Distrophic	sphagnum mat	2	coves and ponds	none	present	none	sphagnum	10-40	none	none	polihumus	4	2	3	4	1	1	2
352	829	T	3	12	2	8.5	34	Hydroporus angustatus	Dytiscidae	Predators	1	0	0	4	2011.09.23	jesień	40	suchar 5	Suwalszczyzna	Distrophic	sphagnum mat	2	coves and ponds	none	present	none	sphagnum	10-40	none	none	polihumus	4	2	3	4	1	1	2
352	829	T	2.7	16.2	1	8.5	51	Hydroporus obscurus	Dytiscidae	Predators	1	0	0	6	2011.09.23	jesień	40	suchar 5	Suwalszczyzna	Distrophic	sphagnum mat	2	coves and ponds	none	present	none	sphagnum	10-40	none	none	polihumus	4	2	3	4	1	1	2
352	829	A	3.65	3.65	2	8.5	8.5	Helophorus minutus	Hydrophilidae	Saprophages	0	0	1	1	2011.09.23	jesień	40	suchar 5	Suwalszczyzna	Distrophic	sphagnum mat	2	coves and ponds	none	present	none	sphagnum	10-40	none	none	polihumus	4	2	3	4	1	1	2
352	829	A	3.75	7.5	2	8.5	17	Helophorus fulgidicollis	Hydrophilidae	Saprophages	0	0	1	2	2011.09.23	jesień	40	suchar 5	Suwalszczyzna	Distrophic	sphagnum mat	2	coves and ponds	none	present	none	sphagnum	10-40	none	none	polihumus	4	2	3	4	1	1	2
352	829	E	2.85	2.85	1	8.5	8.5	Haliplus ruficollis	Haliplidae	Polyphages	0	1	0	1	2011.09.23	jesień	40	suchar 5	Suwalszczyzna	Distrophic	sphagnum mat	2	coves and ponds	none	present	none	sphagnum	10-40	none	none	polihumus	4	2	3	4	1	1	2
352	829	E	11.5	34.5	4	239.05	717.15	Rhantus pulverosus	Dytiscidae	Predators	1	0	0	3	2011.09.23	jesień	40	suchar 5	Suwalszczyzna	Distrophic	sphagnum mat	2	coves and ponds	none	present	none	sphagnum	10-40	none	none	polihumus	4	2	3	4	1	1	2
353	830	E	3.6	223.2	2	8.5	527	Noterus crassicornis	Noteridae	Predators	1	0	0	62	2011.09.23	jesień	40	suchar 5	Suwalszczyzna	Distrophic	sphagnum mat	5	pressed Sphagnum mat	none	present	none	sphagnum	0-20	none	none	polihumus	4	3	3	2	1	1	2
353	830	E	4.5	27	2	8.5	51	Laccophilus minutus	Dytiscidae	Predators	1	0	0	6	2011.09.23	jesień	40	suchar 5	Suwalszczyzna	Distrophic	sphagnum mat	5	pressed Sphagnum mat	none	present	none	sphagnum	0-20	none	none	polihumus	4	3	3	2	1	1	2
353	830	E	14.2	14.2	4	239.05	239.05	Hydaticus seminiger	Dytiscidae	Predators	1	0	0	1	2011.09.23	jesień	40	suchar 5	Suwalszczyzna	Distrophic	sphagnum mat	5	pressed Sphagnum mat	none	present	none	sphagnum	0-20	none	none	polihumus	4	3	3	2	1	1	2
353	830	E	5	30	3	40.35	242.1	Helochares griseus	Hydrophilidae	Saprophages	0	0	1	6	2011.09.23	jesień	40	suchar 5	Suwalszczyzna	Distrophic	sphagnum mat	5	pressed Sphagnum mat	none	present	none	sphagnum	0-20	none	none	polihumus	4	3	3	2	1	1	2
353	830	T	3.9	7.8	2	8.5	17	Enochrus coarctatus	Hydrophilidae	Saprophages	0	0	1	2	2011.09.23	jesień	40	suchar 5	Suwalszczyzna	Distrophic	sphagnum mat	5	pressed Sphagnum mat	none	present	none	sphagnum	0-20	none	none	polihumus	4	3	3	2	1	1	2
353	830	T	3.7	7.4	2	8.5	17	Enochrus affinis	Hydrophilidae	Saprophages	0	0	1	2	2011.09.23	jesień	40	suchar 5	Suwalszczyzna	Distrophic	sphagnum mat	5	pressed Sphagnum mat	none	present	none	sphagnum	0-20	none	none	polihumus	4	3	3	2	1	1	2
353	830	A	2.1	16.8	1	5.91	47.28	Hydroglyphus pusillus	Dytiscidae	Predators	1	0	0	8	2011.09.23	jesień	40	suchar 5	Suwalszczyzna	Distrophic	sphagnum mat	5	pressed Sphagnum mat	none	present	none	sphagnum	0-20	none	none	polihumus	4	3	3	2	1	1	2
353	830	E	1.85	1.85	1	5.91	5.91	Limnebius parvulus	Hydraenidae	Saprophages	0	0	1	1	2011.09.23	jesień	40	suchar 5	Suwalszczyzna	Distrophic	sphagnum mat	5	pressed Sphagnum mat	none	present	none	sphagnum	0-20	none	none	polihumus	4	3	3	2	1	1	2
353	830	T	3.1	15.5	2	8.5	42.5	Hydroporus tristis	Dytiscidae	Predators	1	0	0	5	2011.09.23	jesień	40	suchar 5	Suwalszczyzna	Distrophic	sphagnum mat	5	pressed Sphagnum mat	none	present	none	sphagnum	0-20	none	none	polihumus	4	3	3	2	1	1	2
[truncated: 753 more rows]
